# Supplementary material for: Comprehensive T cell repertoire characterization of non-small cell lung cancer
Source: Nat Commun. 2020 Jan 30;11:603. doi: 10.1038/s41467-019-14273-0 (PMC6992630; doi:10.1038/s41467-019-14273-0)
Supplement: Supplementary file 5 — Source Data [file 41467_2019_14273_MOESM5_ESM.xlsx]

## Sheet: Fig. 1A-F
Fig. 1A			Fig. 1B			Fig. 1C			Fig. 1D			Fig. 1E			Fig. 1F
Tumor clonality & CD3			Tumor clonality & CD4			Tumor clonality & CD8			Tumor clonality & GzmB Expression			Tumor clonality & IFN-g Expression			Tumor clonality & TMB
Clonality	CD3 (Counts/mm2)		Clonality	CD4 (Counts/mm2)		Clonality	CD8 (Counts/mm2)		Clonality	GzmB		Clonality	IFN-G		Clonality	TMB
0.1472			0.1472			0.1472			0.2238	7.09		0.2238	4.71		0.2238	667
0.1082			0.1082			0.1082			0.09	10.55		0.09	7.26		0.09
0.1217	869		0.1217	682.8		0.1217	519.6
0.2166	2528		0.2166	1768.2		0.2166	1366.8		0.0844	5.35		0.0844	2.7		0.0844	47
0.2099			0.2099			0.2099			0.0876	7.08		0.0876	3.66		0.0876	329
0.1546			0.1546			0.1546			0.1468			0.1468			0.1468	69
0.2004	1869.4		0.2004	749.4		0.2004	1154.2		0.1941	7.02		0.1941	3.12		0.1941	169
0.1399	4688.6		0.1399	1683		0.1399	2180.6		0.1362	7.18		0.1362	2.81		0.1362
0.1475	2582		0.1475	920.667		0.1475	1273.33		0.1944			0.1944			0.1944	284
0.1588	1577		0.1588	1244.6		0.1588	986		0.111	9.66		0.111	5.47		0.111
0.2477	2881.8		0.2477	1216		0.2477	3088.4		0.0701	6.21		0.0701	3.15		0.0701	3
0.1628	1734		0.1628	766.4		0.1628	1114		0.1177	3.52		0.1177	2.77		0.1177	183
0.2347			0.2347			0.2347			0.1075	6		0.1075	2.29		0.1075	41
0.1185	3555		0.1185	1490		0.1185	1810.2		0.1549	8		0.1549	3.29		0.1549
0.1898	2155		0.1898	1453.4		0.1898	1549.4		0.1092	9.01		0.1092	3.99		0.1092
0.2612			0.2612			0.2612			0.1232			0.1232			0.1232	295
0.1525			0.1525			0.1525			0.1709	4.74		0.1709	2.35		0.1709
0.1934			0.1934			0.1934			0.0857	6.7		0.0857	3.41		0.0857
0.2078			0.2078			0.2078			0.1808	8.85		0.1808	4		0.1808	17
0.103			0.103			0.103										5
0.0952	1436.4		0.0952	909.6		0.0952	663.4		0.1043	9.34		0.1043	5.25		0.1043
0.1486	2962.8		0.1486	1930.4		0.1486	1678.4		0.1053	8.27		0.1053	3.25		0.1053	24
0.2095			0.2095			0.2095			0.1222	7.55		0.1222	3.37		0.1222	66
0.2827			0.2827			0.2827			0.1244	9.61		0.1244	4.13		0.1244	94
0.102			0.102			0.102			0.1539	9.73		0.1539	6.85		0.1539	429
0.1788	2430.8		0.1788	1298.8		0.1788	1799.2		0.0684	6.32		0.0684	2.68		0.0684	184
0.1616			0.1616			0.1616			0.1546	6.23		0.1546	3.17		0.1546	703
0.1383	1422.2		0.1383	600.8		0.1383	834.2		0.1346	8.83		0.1346	4.8		0.1346	530
0.2238	237		0.2238	254		0.2238	94.8		0.1241	5.49		0.1241	2.46		0.1241
0.1316	1804.4		0.1316	1617.8		0.1316	1482.6		0.0928	7.18		0.0928	3.31		0.0928	254
0.2303	1307		0.2303	766.8		0.2303	1099.6		0.0953	8.75		0.0953	2.7		0.0953	27
0.0801	1528.2		0.0801	1065.2		0.0801	1080.4		0.0719	8.07		0.0719	2.35		0.0719
0.1291			0.1291			0.1291			0.1606			0.1606			0.1606	94
0.1818			0.1818			0.1818			0.0762			0.0762			0.0762	32
0.0674	854		0.0674	659.2		0.0674	578		0.1913			0.1913			0.1913	75
0.1162			0.1162			0.1162			0.1135			0.1135			0.1135	157
0.1042			0.1042			0.1042			0.1786	8.21		0.1786	5.03		0.1786	224
0.1271	1652.6		0.1271	1121.6		0.1271	1051.8		0.138	7.3		0.138	3.25		0.138	87
0.1384			0.1384			0.1384			0.0737	6.92		0.0737	2.35		0.0737
0.1609			0.1609			0.1609
0.1428			0.1428			0.1428			0.1504	7.14		0.1504	3.26		0.1504	17
0.3626			0.3626			0.3626			0.0636	4.42		0.0636	2.51		0.0636
0.15			0.15			0.15			0.1217			0.1217			0.1217	17
0.1135	1084.2		0.1135	1129		0.1135	491.4		0.1408	8.68		0.1408	5.29		0.1408	281
0.155	3002.8		0.155	2491.6		0.155	1829
0.2722			0.2722			0.2722
0.1644	902.6		0.1644	204.2		0.1644	596		0.0976	6.93		0.0976	3.37		0.0976	38
0.0928	1045		0.0928	915.4		0.0928	458.6		0.0674	7.19		0.0674	3.19		0.0674
0.1043			0.1043			0.1043			0.1888	7.56		0.1888	3.39		0.1888	22
0.3027			0.3027			0.3027			0.1571	6.63		0.1571	3.85		0.1571	92
0.171			0.171			0.171			0.1405			0.1405			0.1405	231
0.1477			0.1477			0.1477			0.1644	10.11		0.1644	5.7		0.1644
0.0925			0.0925			0.0925			0.1207			0.1207			0.1207	180
0.1408	1052.6		0.1408	469.6		0.1408	530.2		0.1552	6.48		0.1552	4.24		0.1552	98
0.1888	936.4		0.1888	785.8		0.1888	579.8		0.1289	8.34		0.1289	4.59		0.1289	44
0.1316			0.1316			0.1316			0.1412			0.1412			0.1412	99
0.1063			0.1063			0.1063			0.0952	7.33		0.0952	2.63		0.0952
0.1216			0.1216			0.1216			0.1808	7.9		0.1808	5.61		0.1808
0.2516	2753.6		0.2516	1203.6		0.2516	2345.6		0.1772			0.1772			0.1772	47
0.0732	1562.6		0.0732	1503		0.0732	1217.2		0.0926	6.95		0.0926	3.29		0.0926
0.0737	1119.2		0.0737	2131.2		0.0737	513.2		0.0985			0.0985			0.0985	8
0.1393	2876.8		0.1393	2207.4		0.1393	1760		0.072	8.01		0.072	2.63		0.072
0.1549	774.2		0.1549	515.4		0.1549	311.2		0.1058			0.1058			0.1058	217
0.0926	1277.8		0.0926	1592		0.0926	705		0.1072	6.9		0.1072	2.96		0.1072
0.1366			0.1366			0.1366			0.0974			0.0974			0.0974	14
0.1786	1557.6		0.1786	1043.2		0.1786	501.2		0.2329	8.94		0.2329	6.41		0.2329	228
0.1043	791.6		0.1043	894.2		0.1043	356.4		0.0821			0.0821			0.0821	167
0.0876	383.8		0.0876	485.8		0.0876	135.8		0.1085			0.1085			0.1085	62
0.134	1559.6		0.134	1232.6		0.134	1269.2		0.1255	9.58		0.1255	4.77		0.1255	25
0.1241	465		0.1241	282.2		0.1241	431.8		0.1383	8.83		0.1383	5.1		0.1383
0.2511	1758.6		0.2511	1210.4		0.2511	908.8		0.0748	4.59		0.0748	2.79		0.0748
0.0757			0.0757			0.0757			0.0942	8.07		0.0942	5.56		0.0942	11
0.2117			0.2117			0.2117			0.1024	7.5		0.1024	3.64		0.1024
0.0985	954.8		0.0985	571.4		0.0985	725.2		0.0908			0.0908			0.0908	14
0.1454			0.1454			0.1454			0.3076			0.3076			0.3076	19
0.2357	4034.8		0.2357	2011.4		0.2357	3944.6		0.2511	9.39		0.2511	6.1		0.2511
0.1419	1336.2		0.1419	698		0.1419	1198.2		0.0751			0.0751			0.0751	10
0.1046			0.1046			0.1046			0.106	4.43		0.106	3.35		0.106	16
0.1127	1226.2		0.1127	812.6		0.1127	1076.4		0.1028	8.59		0.1028	4.14		0.1028
0.2081			0.2081			0.2081			0.1516	8.94		0.1516	2.79		0.1516
0.1237	2436.4		0.1237	2096.8		0.1237	1400.4		0.0792			0.0792			0.0792	37
0.1092	684		0.1092	498.6		0.1092	314.4		0.1709			0.1709			0.1709	121
0.1697			0.1697			0.1697			0.1588	11.02		0.1588	5.46		0.1588	173
0.1448			0.1448			0.1448
0.1917	2318		0.1917	1484		0.1917	1849.6		0.0704	6.49		0.0704	3.28		0.0704
0.1539	1331.8		0.1539	718		0.1539	385.6		0.146	8.87		0.146	6		0.146
0.09	324.2		0.09	524.4		0.09	99.6		0.2132	8.19		0.2132	5.46		0.2132
0.1122			0.1122			0.1122			0.1809			0.1809			0.1809	723
0.1269			0.1269			0.1269			0.1271	8.37		0.1271	5.5		0.1271	144
0.1709	1517.2		0.1709	1131.8		0.1709	976		0.1355	9.23		0.1355	5.64		0.1355	175
0.1024	1622.8		0.1024	1783.4		0.1024	863.4		0.1127	8.23		0.1127	3.56		0.1127
0.1137			0.1137			0.1137			0.0801	5.64		0.0801	2.89		0.0801	46
0.1244	549		0.1244	652.8		0.1244	376.4		0.1135	7.72		0.1135	2.98		0.1135	26
0.1075	491.4		0.1075	729.4		0.1075	306.8		0.1472	5.85		0.1472	3.19		0.1472	26
0.0996			0.0996			0.0996			0.2303	7.94		0.2303	3.14		0.2303	18
0.1277	2728.4		0.1277	2009		0.1277	2294.8		0.1628			0.1628			0.1628	857
0.0965	2005.4		0.0965	869.4		0.0965	1491		0.1538			0.1538			0.1538	37
0.1133			0.1133			0.1133			0.2004	9.32		0.2004	6.52		0.2004	182
0.2667			0.2667			0.2667			0.1643	8.49		0.1643	5.23		0.1643
0.1862			0.1862			0.1862			0.1419	8.03		0.1419	5.04		0.1419
0.1944	421.8		0.1944	373		0.1944	263		0.0908			0.0908			0.0908	18
0.2398			0.2398			0.2398			0.0732	7.08		0.0732	4.21		0.0732
0.0753	1773.8		0.0753	1703		0.0753	1281.6		0.134	7.77		0.134	4.32		0.134	407
0.1068			0.1068			0.1068			0.1475	9.45		0.1475	6.15		0.1475	195
0.162			0.162			0.162			0.0753			0.0753			0.0753	149
0.2053			0.2053			0.2053			0.0822	6.2		0.0822	2.91		0.0822	240
0.1177	369.4		0.1177	560		0.1177	299		0.0932	9.83		0.0932	5.56		0.0932
0.175	2265.4		0.175	2203.4		0.175	5028		0.1411	8.52		0.1411	5.94		0.1411
0.1753	4070		0.1753	1625.6		0.1753	2516.2
0.2325			0.2325			0.2325			0.2166	10.88		0.2166	7.06		0.2166
0.149			0.149			0.149			0.1237			0.1237			0.1237	46
0.0822	1680		0.0822	1287.8		0.0822	1288.8
0.0857	913.8		0.0857	1287		0.0857	348		0.1316	10.06		0.1316	6.21		0.1316
0.1412	941.4		0.1412	639.2		0.1412	661.2		0.0965	7.77		0.0965	3.43		0.0965
0.0821	1268.4		0.0821	971		0.0821	778		0.2144			0.2144			0.2144	239
0.1643	2510.8		0.1643	2903.6		0.1643	1168.2		0.1634			0.1634			0.1634	93
0.1546	484.8		0.1546	242.8		0.1546	416.4		0.1004	8.62		0.1004	4.58		0.1004	740
0.1289	1536		0.1289	1068.67		0.1289	642		0.1898	8.85		0.1898	4.91		0.1898
0.0762	1084.2		0.0762	1050.4		0.0762	473.2		0.1788			0.1788			0.1788	58
0.1248			0.1248			0.1248			0.2573	11.11		0.2573	8.82		0.2573	426
0.2144	2322.4		0.2144	970.2		0.2144	1504.2		0.1577			0.1577			0.1577	81
0.1107			0.1107			0.1107			0.1486	10.79		0.1486	5.36		0.1486	722
0.1232	662.4		0.1232	639.4		0.1232	315.6		0.1393	10.56		0.1393	7.02		0.1393
0.1822			0.1822			0.1822			0.1247			0.1247			0.1247	21
0.1533			0.1533			0.1533			0.1788	8.13		0.1788	3.05		0.1788	580
0.1809	1486.4		0.1809	1143.4		0.1809	1031.2		0.1185	10.63		0.1185	6.58		0.1185
0.0999			0.0999			0.0999			0.155			0.155			0.155	339
0.1362	504.8		0.1362	842.6		0.1362	208.4		0.1917	10.01		0.1917	5.1		0.1917	248
0.1261	3350.6		0.1261	2525		0.1261	2638		0.1736	11.06		0.1736	7.55		0.1736	50
0.1898			0.1898			0.1898
0.1577	2227.4		0.1577	1858.8		0.1577	1641.4		0.0959	7.36		0.0959	3.05		0.0959
0.2642			0.2642			0.2642			0.1399	12.3		0.1399	5.32		0.1399	653
0.0919			0.0919			0.0919			0.1277	9.77		0.1277	5.35		0.1277
0.1061			0.1061			0.1061			0.2516	10.15		0.2516	6.27		0.2516	383
0.1355	1097.6		0.1355	612.8		0.1355	1061		0.1753	9.75		0.1753	6.29		0.1753	470
0.1405	760.2		0.1405	761.2		0.1405	592.4		0.1261	9.6		0.1261	6.41		0.1261
0.0773			0.0773			0.0773			0.3173	9.86		0.3173	7.41		0.3173	10
0.1411	2403.8		0.1411	2135		0.1411	1319.2		0.1594	7.77		0.1594	4.51		0.1594
0.0704	1604.8		0.0704	1372.6		0.0704	999.8		0.1634	9.71		0.1634	7.69		0.1634	136
0.0572			0.0572			0.0572										9
0.1504	1241.8		0.1504	1287		0.1504	514.2									749
0.111	347		0.111	569.8		0.111	266.6		0.2477	10.41		0.2477	7.6		0.2477
0.1709	900.4		0.1709	1084.2		0.1709	337.8		0.2399	9.85		0.2399	6.88		0.2399	394
0.1605			0.1605			0.1605			0.1864	10.47		0.1864	6.58		0.1864
0.1474			0.1474			0.1474			0.2357	10.67		0.2357	7.78		0.2357	570
0.1448			0.1448			0.1448			0.175	10.78		0.175	8.29		0.175
0.1349			0.1349			0.1349			0.157			0.157			0.157	164
0.1747			0.1747			0.1747			0.0996			0.0996			0.0996	348
0.0932	2000.2		0.0932	1449.6		0.0932	1290.8		0.0919			0.0919			0.0919	132
0.1242			0.1242			0.1242			0.0999			0.0999			0.0999	159
0.0636	1029.2		0.0636	1709.6		0.0636	518.6		0.1137	6.67		0.1137	2.96		0.1137	163
0.072	1418.4		0.072	1775.6		0.072	737		0.1226			0.1226			0.1226	142
0.1463			0.1463			0.1463			0.1287			0.1287			0.1287	9
0.157			0.157			0.157			0.1349			0.1349			0.1349	180
0.1226			0.1226			0.1226			0.2353	7.53		0.2353	2.54		0.2353	95
0.116			0.116			0.116			0.149			0.149			0.149	294
0.1444			0.1444			0.1444			0.1107			0.1107			0.1107	72
0.178			0.178			0.178			0.1122			0.1122			0.1122	180
0.1434			0.1434			0.1434			0.1316			0.1316			0.1316	581
0.1941	173.2		0.1941	320.6		0.1941	169.6		0.0572			0.0572			0.0572	178
0.0733			0.0733			0.0733			0.0773	10.46		0.0773	7.3		0.0773	136
0.2565			0.2565			0.2565			0.1898	9.86		0.1898	5.88		0.1898	108
0.107			0.107			0.107			0.1862			0.1862			0.1862	207
0.1348			0.1348			0.1348			0.2398			0.2398			0.2398	138
0.1025			0.1025			0.1025			0.1025			0.1025			0.1025	147
0.1338			0.1338			0.1338			0.1822	8.85		0.1822	5.5		0.1822	253
0.1255	1402.8		0.1255	989.4		0.1255	813.2		0.1448	9.2		0.1448	5.7		0.1448	148
0.1594	3346		0.1594	2036.8		0.1594	2822.4		0.2642			0.2642			0.2642	54
0.1283			0.1283			0.1283			0.1248			0.1248			0.1248	129
0.1788	2253		0.1788	1859		0.1788	1549.8		0.1283			0.1283			0.1283	49
0.3173	2989.6		0.3173	1796.8		0.3173	2641.4		0.1068			0.1068			0.1068	158
0.2353			0.2353			0.2353			0.1463			0.1463			0.1463	75
0.1472	1494.4		0.1472	1315.8		0.1472	1095.4		0.2565			0.2565			0.2565	65
0.138	1040.2		0.138	880.8		0.138	503		0.1434	6.51		0.1434	3.6		0.1434	187
0.1247	2259		0.1247	1584.8		0.1247	1797.2		0.162	8.75		0.162	5.48		0.162	202
0.1571	1352		0.1571	1258.6		0.1571	590		0.1061			0.1061			0.1061	174
0.1552	381.8		0.1552	783.2		0.1552	616.6		0.1448			0.1448			0.1448	47
0.0748	2471.2		0.0748	1716.2		0.0748	840		0.2722			0.2722			0.2722	369
0.1808	1140.6		0.1808	736.2		0.1808	676.6		0.1747	7.88		0.1747	4.99		0.1747	62
0.0792	1397		0.0792	1344.2		0.0792	970.2		0.1348	7.26		0.1348	2.07		0.1348	85
0.1892			0.1892			0.1892			0.1366			0.1366			0.1366	133
0.1207	1250.8		0.1207	1325.8		0.1207	604.2		0.171			0.171			0.171	362
0.1346	1217.4		0.1346	731.6		0.1346	428.6									294
0.1606	633.6		0.1606	444.8		0.1606	470.8									281
0.0844	426.8		0.0844	492.2		0.0844	125.8									265
0.1053	726		0.1053	792.8		0.1053	360.4									260
0.1072	1389.2		0.1072	930.8		0.1072	747		0.1477	6.15		0.1477	4.15		0.1477	250
0.1538	2241.4		0.1538	2495.8		0.1538	1141		0.2827			0.2827			0.2827	235
0.0751	2306.4		0.0751	2237.4		0.0751	920.8		0.1082			0.1082			0.1082	222
0.2132	2248.6		0.2132	1412		0.2132	1023									211
0.1634	2044		0.1634	878.2		0.1634	1520.6		0.178	8.64		0.178	4.09		0.178	210
0.1634	3709.8		0.1634	1947.6		0.1634	2848									208
0.146	1447.6		0.146	912.6		0.146	1014.2									192
0.0974	2115.8		0.0974	2071.6		0.0974	770.8									191
0.1287			0.1287			0.1287			0.1609	8.15		0.1609	2.93		0.1609	186
0.0908	2018.8		0.0908	1692.8		0.0908	1213									180
0.2329	804.2		0.2329	599.6		0.2329	773.2		0.1546			0.1546			0.1546	174
0.0908	1208.6		0.0908	1043.2		0.0908	869.4		0.1616	7.89		0.1616	2.91		0.1616	153
0.231			0.231			0.231			0.231	9.65		0.231	6.61		0.231	151
0.0942	1899.4		0.0942	2458.2		0.0942	855.4		0.1934			0.1934			0.1934	142
0.1028	2064		0.1028	2506.2		0.1028	957.6		0.2347	10.53		0.2347	7.7		0.2347	135
0.2573	3121.6		0.2573	1972		0.2573	1601									121
0.0959	2383.8		0.0959	1155.6		0.0959	2177		0.107			0.107			0.107	111
0.1808	879		0.1808	1541		0.1808	349.6									109
0.3076	1362.4		0.3076	1564.6		0.3076	873.8		0.1384			0.1384			0.1384	97
0.1516	821.4		0.1516	1164		0.1516	961.4									87
0.1135	2375.8		0.1135	2069.2		0.1135	1092.8		0.1162			0.1162			0.1162	84
0.1222	784		0.1222	903.6		0.1222	366.8		0.1063			0.1063			0.1063	64
0.0719	1125.8		0.0719	1412		0.0719	468.2		0.103	8.18		0.103	2.63		0.103	61
0.0953	1055.8		0.0953	829.8		0.0953	466.6		0.1818			0.1818			0.1818	55
0.1772	1745.2		0.1772	2214.8		0.1772	682									54
0.1736	2122.67		0.1736	2140.67		0.1736	1953.67									39
0.0701	712		0.0701	1446		0.0701	279									10
0.0684	685.8		0.0684	871.8		0.0684	412.2		0.1605			0.1605			0.1605	9
0.1864	2671.6		0.1864	1171.2		0.1864	3631		0.2612	10.51		0.2612	5.67		0.2612	5
0.1004	2216.2		0.1004	2671.6		0.1004	1542									5
0.106	2183.8		0.106	3024.4		0.106	943.6		0.3027	10.24		0.3027	6.02		0.3027
0.0976	971.8		0.0976	1219		0.0976	561.4		0.1216	10.27		0.1216	7.64		0.1216
0.1085	1928.4		0.1085	1488.6		0.1085	803.8		0.2081	7.81		0.2081	4.59		0.2081
0.2399	3068.6		0.2399	1965.6		0.2399	3546		0.1697	8.42		0.1697	4.07		0.1697
0.1171			0.1171			0.1171			0.1269	5.09		0.1269	2.59		0.1269
0.1913	778.2		0.1913	1439.4		0.1913	490.2
0.1058	1982.4		0.1058	2288.4		0.1058	740.4
0.1468	424.4		0.1468	485.2		0.1468	149.8
0.1213			0.1213			0.1213
	2966.4			1986.4			2971.8
	1663.4			1313.6			353.8
	4201.2			3034.6			2918.6
									0.1171			0.1171			0.1171	269
																224
																120
									0.1133			0.1133			0.1133	107
									0.0925	7.41		0.0925	2.72		0.0925	102
									0.1892			0.1892			0.1892	84
									0.1043	9.98		0.1043	2.49		0.1043	626
	1766.8			574.4			1344.8									489
																483
																435
	1949.8			1373.8			990									396
	2598.4			1208.6			2128.6									386
																332
									0.1428			0.1428			0.1428	311
																296
																285
																279
									0.1291			0.1291			0.1291	251
									0.1533	10.67		0.1533	5.56		0.1533	223
									0.1213			0.1213			0.1213	213
																205
									0.2667	10.3		0.2667	6.19		0.2667	201
									0.1474			0.1474			0.1474	198
	309			104			102.5									194
																191
									0.2078	11.08		0.2078	7.36		0.2078	175
									0.15	8.24		0.15	3.94		0.15	164
																158
	3042.4			1638.2			1422.4									158
									0.3626	11.18		0.3626	7.34		0.3626	156
																152
																148
									0.1472			0.1472			0.1472	144
									0.1242			0.1242			0.1242	129
																114
																113
																108
									0.1046	7.06		0.1046	2.56		0.1046	80
									0.1444			0.1444			0.1444	73
																72
																70
																64
									0.2099	10.26		0.2099	7.59		0.2099	61
									0.102			0.102			0.102	52
																41
									0.116			0.116			0.116	35
	858.4			1293.4			513.6									34
																33
																27
																20
	1463			1713.33			552									17
									0.1454			0.1454			0.1454	12
									0.2053			0.2053			0.2053	12
																6
									0.2095	8.11		0.2095	3.17		0.2095
									0.0757	7.4		0.0757	2.93		0.0757
									0.2325	9.55		0.2325	4.12		0.2325
									0.1338	8.34		0.1338	3.71		0.1338
	1987.4			2221.2			544.8
									0.1525	8.68		0.1525	4.43		0.1525
									0.1042	5.54		0.1042	2.85		0.1042
									0.2117	6.36		0.2117	2.77		0.2117
									0.0733	7.21		0.0733	2.46		0.0733

## Sheet: Fig. 2A-F
Fig. 2A			Fig. 2B			Fig. 2B			Fig. 2D			Fig. 2E			Fig. 2F
CD45RO & T cell density			CD45RO & T cell richness			CD45RO & T cell clonality			PD-1 & T cell density			PD-1 & T cell richness			PD-1 & T cell clonality
High	Low		High	Low		High	Low		High	Low		High	Low		High	Low
0.235573	0.189998		5157	4301		0.1028	0.1941		0.396344	0.175758		4958	7347		0.2303	0.1468
0.307733	0.023648		6100	644		0.1888	0.1177		0.196094	0.011462		3869			0.1516	0.1241
0.449034	0.021159		4257	608		0.3173	0.0844		0.239108	0.040908		6141	1656		0.1085	0.1546
0.149579	0.092501		3996	2463		0.1289	0.09		0.270492	0.324491		6878	4782		0.1709	0.111
0.122234	0.109202		2250	3179		0.1355	0.0876		0.424501	0.124849		6963	3548		0.1504	0.1944
0.29156	0.113029		5833	3819		0.072	0.1092		0.466832	0.0122		5734	563		0.2511	0.1808
0.181242	0.127334		2933	3777		0.134	0.1362		0.233465	0.160317		6697	3401		0.0701	0.0857
0.146105	0.404526		3229	6609		0.2238	0.2166		0.288343	0.297437		5318	6780		0.1594	0.1408
0.219035	0.125412		5467	3567		0.1271	0.1043		0.070162	0.023648		3174	644		0.0684	0.1177
0.209583	0.180343		2303	5486		0.1411	0.1075		0.308444	0.268301		11520	7143		0.1255	0.0762
0.236179	0.181166		5172	4822		0.1809	0.1552		0.392048	0.021159		20479	608		0.1058	0.0844
0.466832	0.324491		5734	4782		0.2511	0.111		0.285257	0.421606		6774	5095		0.0751	0.3076
0.264177	0.386427		6255	10653		0.0732	0.1222		0.267044	0.282879		3467	7262		0.1539	0.1232
0.424556	0.124849		8546	3548		0.0965	0.1944		0.453005	0.386427		11475	10653		0.0942	0.1222
0.593855	0.135813		3782	4006		0.1277	0.1346		0.169076	0.360607		3928	10583		0.1571	0.0753
0.303366	0.203426		3790	3309		0.1898	0.1808		0.245911	0.302335		5601	4467		0.1072	0.0926
0.308444	0.278807		11520	4807		0.1255	0.1549		0.196787	0.08039		6912	3626		0.1709	0.0792
0.063534	0.175758		1421	7347		0.1786	0.1468		0.149984	0.180343		3211	5486		0.1588	0.1075
0.08039	0.160317		3626	3401		0.0792	0.0857		0.383694	0.189998		15025	4301		0.1538	0.1941
0.472534	0.115962		5611	3997		0.2516	0.0822		0.309981	0.125412		5479	3567		0.1634	0.1043
0.302335	0.297437		4467	6780		0.0926	0.1408		0.195884	0.092501		5504	2463		0.0636	0.09
0.396344	0.233465		4958	6697		0.2303	0.0701		0.362089	0.278954		5792	6033		0.1644	0.1244
0.007275	0.193283		384	6383		0.0748	0.0953		0.149362	0.5812		2694	4352		0.1127	0.1628
0.169076	0.040908		3928	1656		0.1571	0.1546		0.302889	0.184406		6968	6234		0.1475	0.1383
0.602326	0.0905		8234	1862		0.1736	0.2329		0.20264	0.063534		4390	1421		0.1772	0.1786
0.5812	0.424501		4352	6963		0.1628	0.1504		0.436094	0.0905		9056	1862		0.1237	0.2329
0.207521	0.195884		5101	5504		0.0932	0.0636		0.20763	0.27138		3675	5660		0.146	0.1606
0.18702	0.149362		4184	2694		0.1207	0.1127		0.22549	0.237651		5059	6184		0.1247	0.2144
0.458725	0.231738		4450	4216		0.1643	0.0674		1.02446	0.146105		17997	3229		0.0959	0.2238
0.138856	0.20763		3667	3675		0.138	0.146		0.33768	0.181242		12377	2933		0.1577	0.134
0.10988	0.362089		10380	5792		0.0908	0.1644		0.226766	0.305711		6214	12986		0.1316	0.0719
0.34094	0.070162		6811	3174		0.1024	0.0684		0.602326	0.193283		8234	6383		0.1736	0.0953
1.02446	0.434556		17997	6058		0.0959	0.0985		0.326479	0.18702		4944	4184		0.2357	0.1207
0.360607	0.302889		10583	6968		0.0753	0.1475		0.236001	0.122629		5698	2015		0.1788	0.0952
0.22549	0.149009		5059	1448		0.1247	0.0737		0.207521	0.278807		5101	4807		0.0932	0.1549
0.042898	0.278954		1851	6033		0.0801	0.1244		0.416754	0.113029		7469	3819		0.1788	0.1092
0.270492	0.122629		6878	2015		0.1709	0.0952		0.31628	0.289626		4353	8626		0.1917	0.0976
0.407759	0.184406		8967	6234		0.1393	0.1383		0.53284	0.141759		6511	4226		0.1135	0.0928
0.171927	0.149984		2887	3211		0.1486	0.1588		0.115962	0.324527		3997	7931		0.0822	0.1472
0.237651	0.272092		6184	6325		0.2144	0.2399		0.34094	0.203426		6811	3309		0.1024	0.1808
0.53284	0.245911		6511	5601		0.1135	0.1072		0.303366	0.127334		3790	3777		0.1898	0.1362
0.416754	0.196787		7469	6912		0.1788	0.1709		0.236179	0.196105		5172	4527		0.1809	0.1135
0.213489	0.0122		5738	563		0.0908	0.1808		0.135813	0.042898		4006	1851		0.1346	0.0801
0.288343	0.27138		5318	5660		0.1594	0.1606		0.213489	0.237672		5738	9102		0.0908	0.1913
0.39957	0.289626		8184	8626		0.1217	0.0976		0.406603	0.122234		6176	2250		0.1399	0.1355
0.312172	0.267044		10735	3467		0.106	0.1539		0.404526	0.109202		6609	3179		0.2166	0.0876
0.20264	0.596088		4390	8009		0.1772	0.2132		0.347182	0.434556		6554	6058		0.1753	0.0985
0.29922	0.237672		7895	9102		0.1004	0.1913		0.472534	0.231738		5611	4216		0.2516	0.0674
0.120458	0.445375		3845	6866		0.0704	0.2573		0.449937	0.181166		14035	4822		0.155	0.1552
0.410778	0.196094		6043	3869		0.1634	0.1516		0.171927	0.079793		2887	2322		0.1486	0.1053
0.483458	0.079793		4423	2322		0.2477	0.1053		0.10988	0.138856		10380	3667		0.0908	0.138
0.392048	0.550508		20479	8991		0.1058	0.1864		0.15628	0.096002		3754	2223		0.1185	0.1405
0.239108	0.281238		6141	7796		0.1085	0.1412		0.312172	0.219035		10735	5467		0.106	0.1271
0.225442	0.141759		8107	4226		0.1261	0.0928		0.445375	0.149009		6866	1448		0.2573	0.0737
0.347182	0.096002		6554	2223		0.1753	0.1405		0.209583	0.122229		2303	3676		0.1411	0.0821
0.133572	0.282879		5457	7262		0.0974	0.1232		0.206092	0.235573		3529	5157		0.2004	0.1028
0.406603	0.151888		6176	4084		0.1399	0.1419		0.410778	0.281238		6043	7796		0.1634	0.1412
0.285257	0.122229		6774	3676		0.0751	0.0821		0.007275	0.39957		384	8184		0.0748	0.1217
0.33768	0.305711		12377	12986		0.1577	0.0719		0.449034	0.151888		4257	4084		0.3173	0.1419
0.449937	0.011462		14035			0.155	0.1241		0.29922	0.596088		7895	8009		0.1004	0.2132
0.436094	0.326479		9056	4944		0.1237	0.2357		0.458725	0.424556		4450	8546		0.1643	0.0965
0.236001	0.226766		5698	6214		0.1788	0.1316		0.288654	0.133572		5974	5457		0.175	0.0974
0.309981	0.268301		5479	7143		0.1634	0.0762		0.272092	0.264177		6325	6255		0.2399	0.0732
0.383694	0.31628		15025	4353		0.1538	0.1917		0.407759	0.29156		8967	5833		0.1393	0.072
0.288654	0.196105		5974	4527		0.175	0.1135		0.149579	0.120458		3996	3845		0.1289	0.0704
0.206092	0.453005		3529	11475		0.2004	0.0942		0.593855	0.307733		3782	6100		0.1277	0.1888
0.15628	0.324527		3754	7931		0.1185	0.1472		0.483458	0.550508		4423	8991		0.2477	0.1864
	0.421606			5095			0.3076		0.225442			8107			0.1261
0.326479			4944			0.2357
0.007275			384			0.0748
0.596088			8009			0.2132
0.151888			4084			0.1419
0.31628			4353			0.1917
0.171927			2887			0.1486
0.138856			3667			0.138
0.0905			1862			0.2329
0.209583			2303			0.1411
0.272092			6325			0.2399
0.29156			5833			0.072
0.235573			5157			0.1028
1.02446			17997			0.0959
0.324527			7931			0.1472
0.404526			6609			0.2166
0.602326			8234			0.1736
0.453005			11475			0.0942

## Sheet: Fig. 3A-H
Fig. 3A			Fig. 3B			Fig. 3C			Fig. 3D			Fig. 3E			Fig. 3F			Fig. 3G			Fig. 3H
TMB EGFR WT vs Mutant			Density EGFR WT vs Mutant			Richness EGFR WT vs Mutant			Clonality EGFR WT vs Mutant			TMB Low EGFR WT vs Mutant			TMB Low Density EGFR WT vs Mutant			TMB Low Richness EGFR WT vs Mutant			TMB Low Clonality EGFR WT vs Mutant
Mutant	Wildtype		Mutant	Wildtype		Mutant	Wildtype		Mutant	Wildtype		Mutant	Wildtype		Mutant	Wildtype		Mutant	Wildtype		Mutant	Wildtype
87	749		0.264177	0.288654		6255	5974		0.0732	0.175		70	72		0.386427	0.184776		10653	4370		0.1222	0.1107
70	703		0.213489	0.326479		5738	4944		0.0908	0.2357		66	72		0.042898			1851			0.0801
66	626		0.324527	0.550508		7931	8991		0.1472	0.1864		46	64		0.149579	0.318484		3996	4938		0.1289	0.2642
46	489		0.53284	0.272092		6511	6325		0.1135	0.2399		44	54		0.289626	0.602326		8626	8234		0.0976	0.1736
44	470		0.042898	0.483458		1851	4423		0.0801	0.2477		38	50		0.08039	0.20264		3626	4390		0.0792	0.1772
38	435		0.08039	0.410778		3626	6043		0.0792	0.1634		37	47			0.021159			608			0.0844
37	369		0.285257	0.288343		6774	5318		0.0751	0.1594		34	47		0.324527	0.436094		7931	9056		0.1472	0.1237
34	362		0.466832	0.449034		5734	4257		0.2511	0.3173		26	46		0.53284	0.180343		6511	5486		0.1135	0.1075
26	332		0.34094	0.225442		6811	8107		0.1024	0.1261		26	41		0.307733	0.268301		6100	7143		0.1888	0.0762
26	311		0.453005	0.472534		11475	5611		0.0942	0.2516		22	32			0.193283			6383			0.0953
22	279		0.133572	0.406603		5457	6176		0.0974	0.1399		20	27		0.213489			5738			0.0908
20	260		0.245911	1		5601	17997		0.1072	0.0959		18	27		0.133572	0.308444		5457	11520		0.0974	0.1255
18	253		0.29156	0.602326		5833	8234		0.072	0.1736		14	25		0.453005	0.079793		11475	2322		0.0942	0.1053
14	250		0.203426	0.31628		3309	4353		0.1808	0.1917		11	24		0.285257	0.22549		6774	5059		0.0751	0.1247
11	235		0.149579	0.449937		3996	14035		0.1289	0.155		10	21			0.421606			5095			0.3076
10	223		0.307733	0.15628		6100	3754		0.1888	0.1185			19			0.396344			4958			0.2303
	222		0.289626	0.416754		8626	7469		0.0976	0.1788			18			0.39957			8184			0.1217
	210		0.386427	0.22549		10653	5059		0.1222	0.1247			17			0.424501			6963			0.1504
	202			0.407759			8967			0.1393			17			0.0122			563			0.1808
	201			0.171927			2887			0.1486			17			0.312172			10735			0.106
	191			0.33768			12377			0.1577			16			0.449034			4257			0.3173
	187			0.445375			6866			0.2573			10			0.434556			6058			0.0985
	186			0.303366			3790			0.1898			8
	180			0.29922			7895			0.1004			6
	175			0.309981			5479			0.1634			5			0.233465			6697			0.0701
	174			0.237651			6184			0.2144			3			0.188517			2282			0.2565
	174			0.424556			8546			0.0965			65			0.389868			6303			0.1747
	164			0.226766			6214			0.1316			62			0.157774			5211			0.103
	164			0.436094			9056			0.1237			61			0.516403			6879			0.2099
	163			0.404526			6609			0.2166			61			0.197156			3737			0.1818
	158			0.209583			2303			0.1411			55			0.251533			6344			0.102
	156			0.207521			5101			0.0932			52			0.174814			6503			0.1448
	153			0.115962			3997			0.0822			47			0.346526			9042			0.1454
	151			0.302889			6968			0.1475			12			0.481598			6386			0.2053
	148			0.181242			2933			0.134			12			0.594441			6184			0.2612
	148			0.151888			4084			0.1419			5
	147			0.458725			4450			0.1643
	144			0.206092			3529			0.2004
	144			0.5812			4352			0.1628
	142			0.396344			4958			0.2303
	138			0.149362			2694			0.1127
	136			0.122234			2250			0.1355
	135			0.236179			5172			0.1809
	133			0.596088			8009			0.2132
	129			0.20763			3675			0.146
	109			0.120458			3845			0.0704
	108			0.149984			3211			0.1588
	107			0.270492			6878			0.1709
	97			0.196094			3869			0.1516
	95			0.235573			5157			0.1028
	84			0.312172			10735			0.106
	84			0.421606			5095			0.3076
	80			0.007275			384			0.0748
	65			0.184406			6234			0.1383
	62			0.308444			11520			0.1255
	61			0.0905			1862			0.2329
	61			0.434556			6058			0.0985
	55			0.302335			4467			0.0926
	52			0.20264			4390			0.1772
	47			0.122629			2015			0.0952
	12			0.281238			7796			0.1412
	12			0.181166			4822			0.1552
	5			0.18702			4184			0.1207
				0.362089			5792			0.1644
				0.096002			2223			0.1405
				0.169076			3928			0.1571
				0.297437			6780			0.1408
				0.39957			8184			0.1217
				0.424501			6963			0.1504
				0.149009			1448			0.0737
				0.138856			3667			0.138
				0.063534			1421			0.1786
				0.268301			7143			0.0762
				0.27138			5660			0.1606
				0.305711			12986			0.0719
				0.193283			6383			0.0953
				0.141759			4226			0.0928
				0.011462						0.1241
				0.135813			4006			0.1346
				0.070162			3174			0.0684
				0.267044			3467			0.1539
				0.278954			6033			0.1244
				0.079793			2322			0.1053
				0.125412			3567			0.1043
				0.0122			563			0.1808
				0.160317			3401			0.0857
				0.196787			6912			0.1709
				0.282879			7262			0.1232
				0.113029			3819			0.1092
				0.278807			4807			0.1549
				0.180343			5486			0.1075
				0.023648			644			0.1177
				0.233465			6697			0.0701
				0.124849			3548			0.1944
				0.127334			3777			0.1362
				0.189998			4301			0.1941
				0.109202			3179			0.0876
				0.021159			608			0.0844
				0.092501			2463			0.09
				0.146105			3229			0.2238
				0.184776			4370			0.1107
				0.318484			4938			0.2642
				0.347182			6554			0.1753
				0.593855			3782			0.1277
				0.219035			5467			0.1271
				0.040908			1656			0.1546
	857			0.109967			3239			0.1043
	740			0.177863			1957			0.2722
	723			0.139634			3147			0.171
	722			0.107097			2544			0.1428
	667			0.285531			6994			0.1822
	653			0.219418			5369			0.1477
	580			0.162267			1876			0.2827
	570			0.035869			895			0.1533
	530			0.044565			2035			0.1082
	483			0.212959			3519			0.178
	429			0.086645			2314			0.162
	426			0.169171			3248			0.2667
	407			0.084151			2867			0.1434
	396			0.173409			3544			0.1609
	394			0.062117			1692			0.1122
	383			0.198742			3584			0.2078
	339			0.265544			6290			0.1061
	329			0.09059			3094			0.1546
	295			0.165048			5719			0.15
	284			0.139679			3336			0.157
	281			0.210285			6169			0.1137
	281			0.208801			4055			0.1068
	265			0.14465			1534			0.3626
	254			0.076508			2393			0.1616
	248			0.17574			3208			0.231
	240			0.071496			2555			0.1448
	239			0.050336			1844			0.1025
	231			0.081941			2062			0.1472
	228			0.051912			1075			0.1934
	224			0.303817			5301			0.2398
	195			0.328867			13605			0.0773
	184			0.251213			6774			0.2347
	183			0.174374			4328			0.1366
	182			0.246298			4761			0.1248
	180			0.212977			5434			0.1898
	175			0.18492			4158			0.1133
	173			0.482351			10595			0.1384
	169			0.216188			3425			0.2353
	158			0.239944			5959			0.1162
	158			0.220131			2885			0.1892
	136			0.139066			5172			0.1046
	121			0.188517			2282			0.2565
	120			0.389868			6303			0.1747
	114			0.157774			5211			0.103
	99			0.516403			6879			0.2099
	98			0.197156			3737			0.1818
	94			0.251533			6344			0.102
	94			0.174814			6503			0.1448
	93			0.346526			9042			0.1454
	92			0.481598			6386			0.2053
	87			0.594441			6184			0.2612
	81			0.147954			2337			0.1042
	72			0.190709			2835			0.3027
	72			0.101187			4273			0.2081
	64			0.101224			1697			0.2325
	54			0.232156			1355			0.1216
	50			0.095815			2808			0.1269
	47			0.021625			204			0.2095
	47			0.180604			6509			0.0757
	46			0.161265			6371			0.1338
	41			0.201929			3540			0.2117
	32			0.230579			5813			0.0733
	27
	27
	25
	24
	21
	19
	18
	17
	17
	17
	16
	10
	8
	6
	5
	3

## Sheet: Fig. 4A-F
Fig. 4A			Fig. 4B			Fig. 4C			Fig. 4D			Fig. 4E				Fig. 4F
Density & Histology			Richness & Histology			Density & Tumor Size			Richness & Tumor Size			Clonality & Smoking Status				Richness & Recurrence in ADCA
ADCA	SCCA		ADCA	SCCA		Size	Density		Size	Richness		Current	Former	Never		No	Yes
0.39957			8184			6	0.081941		6	2062		0.1217				6968
0.206092			3529			7.5	0.044565		7.5	2035		0.2099				4423
0.302889			6968			5.5	0.39957		5.5	8184		0.1546				2887
0.483458			4423			6	0.062117		6	1692		0.1898				7469
0.15628			3754			5.5	0.516403		5.5	6879		0.1475				6214
0.303366			3790			7	0.09059		7	3094		0.0999				4958
0.122629			2015			4.5	0.206092		4.5	3529		0.2347				5792
0.171927			2887			3.6	0.212977		3.6	5434		0.1898				6780
0.416754			7469			2.8	0.302889		2.8	6968		0.2612				6100
0.226766			6214			3	0.086645		3	2314		0.1525				6255
0.396344			4958			7	0.483458		7	4423		0.1934				1448
0.042898			1851			6.5	0.049547		6.5	3191		0.2078				8967
0.231738			4216			4	0.251213		4	6774		0.0952				4467
0.219035			5467			4.5	0.15628		4.5	3754		0.1486				2933
0.196105			4527			2.5	0.303366		2.5	3790		0.1788
0.196094			3869			9	0.594441		9	6184		0.1616				6058
0.362089			5792			3.8	0.319274		3.8	4857		0.1287				4944
0.297437			6780			5.5	0.051912		5.5	1075		0.1316				4084
0.307733			6100			4.3	0.198742		4.3	3584		0.2303				9056
0.472534			5611			9	0.157774		9	5211		0.1818				2463
0.264177			6255			4.5	0.122629		4.5	2015		0.0674				12986
0.149009			1448			3.5	0.171927		3.5	2887		0.1042				6383
0.407759			8967			6.5	0.021625		6.5	204		0.1384				3782
0.53284			6511			9	0.162267		9	1876		0.1609				8546
0.302335			4467			3	0.251533		3	6344		0.3626				5974
0.324527			7931			3	0.416754		3	7469		0.15				6554
0.063534			1421			4.6	0.076508		4.6	2393		0.0919				3401
0.125412			3567			4	0.171184		4	3442		0.1516				17997
0.181242			2933			6.5	0.270122		6.5	4044		0.1043				7143
0.011462						2.5	0.226766		2.5	6214		0.1477				4301
0.466832			5734			5	0.396344		5	4958		0.1068				7262
0.434556			6058			3	0.042898		3	1851		0.1216				8107
0.326479			4944			6.5	0.336095		6.5	6494		0.0732				11475
0.151888			4084			4	0.197156		4	3737		0.0737				4353
0.149362			2694			2.5	0.231738		2.5	4216		0.1393				3845
0.436094			9056			5.5	0.239944		5.5	5959		0.0773				2250
0.113029			3819			6.5	0.147954		6.5	2337		0.134				7895
0.386427			10653			3	0.219035		3	5467		0.1241				6912
0.267044			3467			7	0.482351		7	10595		0.2511				10735
0.092501			2463			4.2	0.173409		4.2	3544		0.0985				5504
0.305711			12986			3.3	0.107097		3.3	2544		0.1454				5833
0.270492			6878			3	0.14465		3	1534		0.2357				3179
0.34094			6811			3.7	0.165048		3.7	5719		0.1419				6176
0.193283			6383			3.5	0.196105		3.5	4527		0.1046				5318
0.278954			6033			3	0.102204		3	5269		0.1127				5698
0.180343			5486			1.8	0.196094		1.8	3869		0.2081				6141
0.20264			4390			3.5	0.362089		3.5	5792		0.1539				4822
0.593855			3782			3.5	0.050336		3.5	1844		0.1709				384
0.424556			8546			1.7	0.109967		1.7	3239		0.0953				4006
0.0122			563			3	0.190709		3	2835		0.1244				5660
0.124849			3548			2.8	0.139634		2.8	3147		0.1277				4226
0.602326			8234			2.2	0.219418		2.2	5369		0.1133				5479
0.22549			5059			3.5	0.161259		3.5	5424		0.2667				6043
0.288654			5974			5	0.297437		5	6780		0.1736				3675
0.347182			6554			2.2	0.307733		2.2	6100		0.2565				3309
0.115962			3997			4	0.208801		4	4055		0.1137				1862
0.160317			3401			3.5	0.342018		3.5	4873		0.2053				6325
1			17997			6	0.232156		6	1355		0.2722				6234
0.458725			4450			2.5	0.472534		2.5	5611		0.175				5157
0.281238			7796			1.9	0.264177		1.9	6255		0.2325				6866
0.149579			3996			4	0.149009		4	1448		0.1463				4257
0.268301			7143			3	0.407759		3	8967		0.0857				3626
0.233465			6697			1.7	0.53284		1.7	6511		0.1412				5457
0.189998			4301			2	0.302335		2	4467		0.1941				5738
0.308444			11520			3	0.324527		3	7931		0.1809				4352
0.282879			7262			3.9	0.063534		3.9	1421		0.1261				14035
0.236179			5172			8	0.125412		8	3567		0.1549				12377
0.127334			3777			4.8	0.328867		4.8	13605		0.1411				6774
0.225442			8107			3.5	0.181242		3.5	2933		0.111				10380
0.070162			3174			5.5	0.011462		5.5			0.1504				9102
0.550508			8991			1.2	0.466832		1.2	5734		0.0976				7347
0.453005			11475			6.7	0.180604		6.7	6509		0.178					8184
0.31628			4353			2.5	0.201929		2.5	3540		0.1448					3529
0.278807			4807			3	0.434556		3	6058		0.107					3754
0.209583			2303			3	0.346526		3	9042		0.2238					3790
0.120458			3845			4	0.326479		4	4944		0.1338					2015
0.122234			2250			3	0.151888		3	4084		0.1061					1851
0.29922			7895			3.5	0.139066		3.5	5172		0.1546					4216
0.324491			4782			4.5	0.149362		4.5	2694		0.1405					5467
0.196787			6912			2.5	0.101187		2.5	4273		0.1892					4527
0.312172			10735			3	0.436094		3	9056		0.1207					3869
0.424501			6963			5	0.113029		5	3819		0.0844					5611
0.079793			2322			2.5	0.450263		2.5	9789		0.1177					6511
0.207521			5101			4.2	0.386427		4.2	10653		0.2166					7931
0.195884			5504			8	0.303817		8	5301		0.1634					1421
0.29156			5833			1.5	0.267044		1.5	3467		0.1634					3567
0.109202			3179			7	0.092501		7	2463		0.1448					5734
0.289626			8626			2.5	0.305711		2.5	12986		0.1588					2694
0.406603			6176			3	0.095815		3	2808		0.2329					3819
0.146105			3229			3	0.270492		3	6878		0.1383					10653
0.138856			3667			2	0.34094		2	6811		0.2573					3467
0.288343			5318			5	0.193283		5	6383		0.0572					6878
0.245911			5601			3	0.278954		3	6033		0.1349					6811
0.236001			5698			3.5	0.180343		3.5	5486		0.1628					6033
0.122229			3676			2.5	0.20264		2.5	4390		0.1316					5486
0.040908			1656			3.7	0.593855		3.7	3782		0.1283					4390
0.239108			6141			1.1	0.424556		1.1	8546		0.2144					563
0.096002			2223			8	0.18492		8	4158		0.1538					3548
0.169076			3928			2	0.169171		2	3248		0.1171					8234
0.181166			4822			4	0.0122		4	563		0.1058					5059
0.007275			384			3.1	0.124849		3.1	3548		0.1213					3997
0.18702			4184			3.2	0.602326		3.2	8234			0.1472				4450
0.135813			4006			2.3	0.188517		2.3	2282			0.1082				7796
0.27138			5660			7	0.210285		7	6169			0.1122				3996
0.021159			608			4.5	0.22549		4.5	5059			0.2004				6697
0.141759			4226			2.5	0.481598		2.5	6386			0.162				11520
0.023648			644			1.9	0.177863		1.9	1957			0.2477				5172
0.596088			8009			2	0.288654		2	5974			0.1185				3777
0.404526			6609			6	0.347182		6	6554			0.103				3174
0.309981			5479			3	0.101224		3	1697			0.2095				8991
0.410778			6043			5	0.216001		5	3940			0.2827				4807
0.20763			3675			5.5	0.115962		5.5	3997			0.102				2303
0.203426			3309			3.9	0.160317		3.9	3401			0.149				4782
0.149984			3211			1.8	1		1.8	17997			0.0801				6963
0.0905			1862			4.5	0.300775		4.5	6574			0.1291				2322
0.272092			6325			4.4	0.458725		4.4	4450			0.1162				5101
0.184406			6234			2.1	0.281238		2.1	7796			0.1271				8626
0.235573			5157			2.5	0.149579		2.5	3996			0.1428				3229
0.445375			6866			3.5	0.268301		3.5	7143			0.1135				3667
0.449034			4257			10	0.233465		10	6697			0.1644				5601
0.08039			3626			4.9	0.189998		4.9	4301			0.1025				3676
0.133572			5457			3	0.308444		3	11520			0.3027				1656
0.213489			5738			3.8	0.282879		3.8	7262			0.171				2223
0.5812			4352			1.6	0.358192		1.6	6905			0.0925				3928
0.421606			5095			8.5	0.035869		8.5	895			0.1408				4184
0.449937			14035			3.8	0.236179		3.8	5172			0.1063				608
0.33768			12377			2	0.139679		2	3336			0.2516				644
0.285257			6774			4	0.127334		4	3777			0.0926				8009
0.237651			6184			4	0.225442		4	8107			0.1472				6609
0.10988			10380			4.8	0.070162		4.8	3174			0.1786				3211
0.383694			15025			2.8	0.550508		2.8	8991			0.1043				5095
0.360607			10583			1.5	0.453005		1.5	11475			0.0757				6184
0.237672			9102			3	0.184776		3	4370			0.2117				15025
0.392048			20479			2.4	0.31628		2.4	4353			0.1237				10583
0.175758			7347			3.9	0.103002		3.9	1876			0.1092				20479
	0.081941			2062		3.5	0.285531		3.5	6994			0.1697
	0.044565			2035		6	0.278807		6	4807			0.2398
	0.062117			1692		1.8	0.209583		1.8	2303			0.09
	0.516403			6879		2.7	0.120458		2.7	3845			0.0719
	0.09059			3094		5.5	0.122234		5.5	2250			0.1269
	0.212977			5434		2	0.29922		2	7895			0.1024
	0.086645			2314		1.9	0.324491		1.9	4782			0.1075
	0.049547			3191		2.3	0.196787		2.3	6912			0.1772
	0.251213			6774		3	0.364413		3	7344			0.0965
	0.594441			6184		1.5	0.304954		1.5	8209			0.1808
	0.319274			4857		1.8	0.312172		1.8	10735			0.1944
	0.051912			1075		2.7	0.424501		2.7	6963			0.1753
	0.198742			3584		8.2	0.079793		8.2	2322			0.0822
	0.157774			5211		6	0.207521		6	5101			0.0959
	0.021625			204		1.9	0.230175		1.9	3823			0.1862
	0.162267			1876		1.8	0.195884		1.8	5504			0.1643
	0.251533			6344		2	0.29156		2	5833			0.1289
	0.076508			2393		1.8	0.109202		1.8	3179			0.0762
	0.171184			3442		2.5	0.289626		2.5	8626			0.1255
	0.270122			4044		5.5	0.084151		5.5	2867			0.1232
	0.336095			6494		4	0.37061		4	12563			0.1226
	0.197156			3737		9	0.238204		9	3847			0.1533
	0.239944			5959		6	0.212959		6	3519			0.157
	0.147954			2337		3.5	0.406603		3.5	6176			0.1362
	0.482351			10595		4.8	0.216188		4.8	3425			0.0684
	0.173409			3544		4.6	0.230579		4.6	5813			0.1864
	0.107097			2544		2.4	0.174814		2.4	6503			0.1107
	0.14465			1534		2.5	0.24547		2.5	5356			0.1917
	0.165048			5719		6.4	0.146105		6.4	3229			0.1348
	0.102204			5269		6.2	0.138856		6.2	3667			0.1822
	0.050336			1844		6	0.161265		6	6371			0.0704
	0.109967			3239		3	0.194146		3	2725			0.1355
	0.190709			2835		2.5	0.288343		2.5	5318			0.1004
	0.139634			3147		4	0.245911		4	5601			0.1709
	0.219418			5369		6	0.236001		6	5698			0.1605
	0.161259			5424		6	0.265544		6	6290			0.1474
	0.208801			4055		5.5	0.122229		5.5	3676			0.106
	0.342018			4873		7	0.040908		7	1656			0.0932
	0.232156			1355		3.5	0.239108		3.5	6141			0.1242
	0.328867			13605		5.5	0.096002		5.5	2223			0.0876
	0.180604			6509		3.5	0.169076		3.5	3928			0.1434
	0.201929			3540		8	0.181166		8	4822			0.116
	0.346526			9042		3.5	0.007275		3.5	384			0.1444
	0.139066			5172		2.4	0.246298		2.4	4761			0.1399
	0.101187			4273		8.5	0.174374		8.5	4328			0.2353
	0.450263			9789		5.5	0.220131		5.5	2885			0.0733
	0.303817			5301		2.5	0.18702		2.5	4184			0.138
	0.095815			2808		2.1	0.135813		2.1	4006			0.0996
	0.18492			4158		4.5	0.27138		4.5	5660			0.1072
	0.169171			3248		4	0.021159		4	608			0.1788
	0.188517			2282		2.7	0.141759		2.7	4226			0.0821
	0.210285			6169		1.6	0.389868		1.6	6303			0.1085
	0.481598			6386		5	0.023648		5	644			0.1571
	0.177863			1957		2.8	0.596088		2.8	8009			0.1248
	0.101224			1697		2.5	0.404526		2.5	6609			0.1366
	0.216001			3940		3.2	0.309981		3.2	5479			0.1346
	0.300775			6574		2.5	0.410778		2.5	6043			0.1606
	0.358192			6905		4	0.20763		4	3675			0.0928
	0.035869			895		1.8	0.071496		1.8	2555			0.1747
	0.139679			3336		3	0.203426		3	3309			0.146
	0.184776			4370		2	0.149984		2	3211			0.1808
	0.103002			1876		3	0.0905		3	1862			0.2399
	0.285531			6994		4	0.272092		4	6325			0.231
	0.364413			7344		6	0.17574		6	3208			0.1028
	0.304954			8209		4.5	0.184406		4.5	6234			0.3173
	0.230175			3823		2.4	0.235573		2.4	5157			0.0908
	0.084151			2867		1.8	0.445375		1.8	6866			0.3076
	0.37061			12563		3.6	0.449034		3.6	4257			0.155
	0.238204			3847		2.6	0.08039		2.6	3626			0.1577
	0.212959			3519		3.1	0.133572		3.1	5457			0.2642
	0.216188			3425		1.7	0.213489		1.7	5738			0.0753
	0.230579			5813		4.5	0.154042		4.5	3687			0.1913
	0.174814			6503		3	0.323114		3	8383			0.1468
	0.24547			5356		2.5	0.5812		2.5	4352				0.1888
	0.161265			6371		4.4	0.421606		4.4	5095				0.1135
	0.194146			2725		5.4	0.335922		5.4	14043				0.1222
	0.265544			6290		3	0.449937		3	14035				0.1247
	0.246298			4761		4	0.33768		4	12377				0.0701
	0.174374			4328		1	0.285257		1	6774				0.0942
	0.220131			2885		2.8	0.178135		2.8	4952				0.1053
	0.389868			6303		11	0.237651		11	6184				0.0636
	0.071496			2555		3	0.10988		3	10380				0.072
	0.17574			3208		3.3	0.383694		3.3	15025				0.1594
	0.154042			3687		3	0.318484		3	4938				0.1552
	0.323114			8383		2	0.360607		2	10583				0.0748
	0.335922			14043		5.9	0.259955		5.9	10431				0.2132
	0.178135			4952		2.5	0.237672		2.5	9102				0.0792
	0.259955			10431		2.2	0.392048		2.2	20479				0.0751
	0.32665			6261		1.8	0.175758		1.8	7347				0.0908
						10	0.32665		10	6261

## Sheet: Fig. 5A-F
Fig. 5A				Fig. 5B				Fig. 5C				Fig. 5D					Fig. 5E					Fig. 5F
Density				Richness				Clonality				Density in non-tumor lungs					Richness in non-tumor lungs					Clonality in non-tumor lungs
Blood	Uninvolved Lung	Tumor		Blood	Uninvolved Lung	Tumor		Blood	Uninvolved Lung	Tumor		Healthy	COPD	Non-Smokers	Smokers		Healthy	COPD	Non-Smokers	Smokers		Healthy	COPD	Non-Smokers	Smokers
0.038535	0.087775	0.081941		153561	1652	2062		0.0194	0.1633	0.1472		0.0460833	0.281829	0.131092	0.042948		23193	7157	3764	2265		0.0591	0.1106	0.1631	0.1025
0.32098	0.157586	0.044565		133220	3510	2035		0.1637	0.1597	0.1082		0.135935	0.012935	0.066184	0.051625		22439	8384	2122	2409		0.0785	0.068	0.0839	0.0977
0.618141	0.253908	0.39957		109596	8256	8184		0.2873	0.1089	0.1217		0.0271156	0.029577	0.069625	0.056566		58493	8121	1844	3587		0.0834	0.0446	0.1299	0.1261
0.269535	0.18101	0.062117		116285	3523	1692		0.2872	0.1544	0.1122		0.0706557	0.128097	0.069735	0.057459		14576	3017	2407	1281		0.0997	0.0808	0.1213	0.1913
0.574349	0.239836	0.516403		134328	5804	6879		0.2966	0.1877	0.2099		0.0672498	0.274289	0.081472	0.058901		22591	4339	3889	1105		0.0878	0.0481	0.0973	0.1432
0.112897	0.228318	0.09059		101548	4243	3094		0.2151	0.2303	0.1546		0.0307983	0.222812	0.086827	0.059052		17000	8066	3304	1626		0.111	0.1102	0.067	0.1363
0.665068	0.08526	0.206092		71039	2919	3529		0.4839	0.2224	0.2004		0.0305214	0.073454	0.087566	0.062764		9965	2769		1963		0.1286	0.0439	0.1526	0.1228
0.200706	0.156925	0.212977		195660	2908	5434		0.1125	0.2566	0.1898		0.0609958	0.048055	0.10643	0.062766		8770	26172	3364	1904		0.1117	0.1074	0.1168	0.2141
0.193981	0.176591	0.302889		135012	3121	6968		0.2121	0.1762	0.1475		0.0464921	0.149569	0.11615	0.067821		16629	6503	4700	3290		0.1775	0.1909	0.1471	0.1654
0.219229	0.224925	0.086645		138518	5181	2314		0.2236	0.1584	0.162		0.0306385	0.305718	0.130769	0.075365		9277	20537	3972	1250		0.06	0.138	0.1303	0.0715
0.283389	0.231894	0.483458		150107		4423		0.1494	0.2473	0.0999		0.0575356	0.147364	0.134078	0.078075		11096	5307	8584	1503		0.1369	0.102	0.1033	0.1293
0.140528	0.102269	0.049547		93503	2236	3191		0.2038	0.1335	0.2347		0.0605249		0.144691	0.078327		40916		2530	1929		0.0948		0.1999	0.1704
0.438086	0.225559	0.251213		208184	5504	6774		0.1692	0.1273	0.1185		0.0321589		0.147679	0.082944		19226		3055	2947		0.1256		0.1961	0.1915
0.210363	0.100187	0.15628		186598	2769	3754		0.0687	0.193	0.1898		0.103971		0.170453	0.08526		15993		2612	2919		0.1903		0.1679	0.2224
0.327933	0.125787	0.303366		268626	2962	3790		0.023	0.1977	0.2612		0.040809		0.182844	0.086699		17383		3813	5102		0.0905		0.1956	0.1436
0.216349	0.148136	0.594441		237338	4106	6184		0.0555	0.2097	0.1934		0.0457854		0.184915	0.087775		19543		4119	1652		0.0728		0.1542	0.1633
0.242728	0.137308	0.319274		212854	2201	4857		0.1013	0.1476	0.2078		0.100066			0.089448		15998			3535		0.1884			0.1459
0.161673	0.135647	0.051912		110465	3740	1075		0.1884	0.1438	0.103		0.0300411			0.090039		9622			2465		0.1451			0.1842
0.284938	0.163794	0.198742		210343	1660	3584		0.0666	0.1512	0.1486		0.0573272			0.095003		9640			2908		0.0602			0.1392
0.153828	0.091681	0.157774		210629	2321	5211		0.1186	0.1436	0.2095		0.0375621			0.09889		18233			2723		0.0395			0.1438
0.167822	0.09889	0.122629		204883	2723	2015		0.0844	0.2146	0.2827		0.0576964			0.099005		31246			2290		0.1064			0.1045
0.690055	0.225301	0.171927		164179	3517	2887		0.1326	0.2741	0.102		0.114352			0.100037		66808			4089		0.0864			0.2504
0.175361	0.158927	0.021625		152206	5565	204		0.1918	0.2365	0.1788		0.0546888			0.100177		8642			4187		0.1836			0.0978
0.16804	0.086699	0.162267		151819	5102	1876		0.0884	0.1654	0.1616		0.0803404			0.100216		11790			1893		0.2652			0.2037
0.273148	0.331943	0.251533		194196	3243	6344		0.0853	0.152	0.1316		0.0393798			0.102653		14701			2188		0.1066			0.1282
0.295719	0.325601	0.237672		223115	3096	9102		0.1108	0.1534	0.2303		0.0358779			0.104452		15358			4903		0.0876			0.1641
0.154229	0.132627	0.416754		148824	2305	7469		0.1529	0.2141	0.0801					0.105453					2537					0.1792
0.161552	0.091069	0.076508		229388	1751	2393		0.023	0.2397	0.1818					0.105824					4482					0.1011
0.654613	0.456826	0.171184		71181	4095	3442		0.4001	0.1727	0.1162					0.105863					2313					0.2129
0.158594	0.462082	0.270122		185121	8781	4044		0.0725	0.1769	0.1271					0.106449					2844					0.1267
0.707018	0.08203	0.226766		286114	2627	6214		0.0271	0.1619	0.1384					0.10916					2635					0.1669
0.133932	0.133126	0.396344		169134	5087	4958		0.0485	0.1483	0.1609					0.11047					3223					0.1698
0.148154	0.062766	0.042898		207846	1904	1851		0.0339	0.2094	0.1428					0.11819					2642					0.1843
0.09764	0.246539	0.336095		107244	2892	6494		0.1551	0.1826	0.3626					0.121352					2593					0.1892
0.239925	0.131873	0.197156		118008	2511	3737		0.3053	0.1976	0.15					0.121756					2471					0.1614
0.150257	0.260761	0.231738		114750	4060	4216		0.2236	0.1715	0.1135					0.123448					3724					0.1379
0.193587	0.183693	0.239944		134483	4741	5959		0.1246	0.1589	0.0919					0.125787					2962					0.1273
0.073314	0.192475	0.147954		131053	3003	2337		0.0387	0.1772	0.1516					0.128751					3374					0.1045
0.820052	0.141763	0.219035		151585	2827	5467		0.1929	0.1282	0.1644					0.129311					2675					0.1306
0.195104	0.17842	0.482351		211088	5233	10595		0.044	0.1843	0.1025					0.133451					4662					0.1377
0.234735	0.216034	0.173409		184565	6251	3544		0.1353	0.1638	0.1043					0.134366					5086					0.1366
0.098975	0.201632	0.107097		164238	3326	2544		0.0513	0.205	0.3027					0.134718					4014					0.113
0.140999	0.268244	0.14465		138580	3354	1534		0.1461	0.2274	0.171					0.137305					2275					0.185
0.168281	0.179724	0.165048		220701	3277	5719		0.0377	0.1534	0.1477					0.137667					5161					0.2656
0.512767	0.166961	0.196105		147100	2985	4527		0.1941	0.1614	0.0925					0.138629					1904					0.1997
0.204014	0.181465	0.102204		186600	4168	5269		0.0742	0.1363	0.1408					0.141763					2827					0.1769
0.165742	0.167448	0.196094		164505	4268	3869		0.0483	0.1961	0.1888					0.142714					3243					0.0992
0.169561	0.154512	0.362089		172223	3355	5792		0.1016	0.1325	0.1068					0.143159					4501					0.1313
0.464945	0.102653	0.050336		228107	2188	1844		0.0346	0.2546	0.1216					0.143547					4240					0.1156
0.243034	0.11819	0.109967		210033	2642	3239		0.0638	0.374	0.2516					0.144209					6992					0.1425
0.07687	0.292596	0.190709		156188	5257	2835		0.0923	0.096	0.0732					0.145366					3143					0.2196
0.120166	0.217721	0.392048		199281	3396	20479		0.0532	0.2384	0.0737					0.156045					3809					0.1963
0.156107	0.216441	0.139634		172935	3879	3147		0.0831	0.1732	0.1393					0.157513					4152					0.0596
0.175082	0.204285	0.219418		260824	5038	5369		0.0227	0.1542	0.1135					0.157586					3510					0.1597
0.103708	0.121756	0.161259		213940	2471	5424		0.0335	0.1768	0.1472					0.165749					3577					0.1965
0.218212	0.059052	0.297437		88370	1626	6780		0.2901	0.1236	0.1786					0.173723					3296					0.26
0.079417	0.147679	0.307733		160536	3055	6100		0.0337	0.1965	0.1043					0.175939					4890					0.1649
0.163118	0.264197	0.208801		180234	4339	4055		0.1134	0.1862	0.0773					0.176681					4027					0.2037
0.137507	0.442017	0.342018		189468	6198	4873		0.0529	0.1421	0.134					0.17699					3028					0.1923
0.19625	0.089063	0.232156		213632	1969	1355		0.0836	0.1261	0.0757					0.18101					3523					0.1544
0.033438	0.269098	0.472534		72151	2329	5611		0.0624	0.2504	0.2117					0.181385					6864					0.1148
0.09543	0.192758	0.264177		225094	8936	6255		0.0232	0.1563	0.1454					0.181465					4168					0.1715
0.109368	0.217641	0.149009		187587	3651	1448		0.015	0.1451	0.2357					0.183095					3608					0.0935
0.222988	0.130656	0.407759		78213	2398	8967		0.4815	0.2408	0.1419					0.183693					4741					0.1727
0.175485	0.137667	0.53284		208903	5161	6511		0.0455	0.1928	0.1046					0.187025					3375					0.2333
0.06349	0.184915	0.302335		103323	4119	4467		0.1261	0.1849	0.2081					0.187307					3726					0.2301
0.135544	0.187894	0.324527		134246	1836	7931		0.2256	0.174	0.1237					0.187657					3350					0.3039
0.220623	0.253988	0.063534		225925	3098	1421		0.0318	0.19	0.1092					0.187894					1836					0.1402
0.077083	0.234853	0.125412		128655	6280	3567		0.1701	0.2333	0.1697					0.19535					4373					0.174
0.157055	0.165749	0.328867		227030	3577	13605		0.0303	0.0973	0.1222					0.199435					4656					0.1231
0.616859	0.198153	0.181242		214397	2744	2933		0.1349	0.1988	0.2398					0.211516					3803					0.1764
0.096858	0.125947	0.466832		187650	2300	5734		0.031	0.1373	0.1539					0.216441					3879					0.2274
0.144495	0.959158	0.180604		198742	19696	6509		0.0944	0.217	0.09					0.217721					3396					0.205
0.04515	0.056566	0.201929		147490	3587	3540		0.0363	0.1025	0.0719					0.224925					5181					0.1584
0.124046	0.100037	0.175758		208608	4089	7347		0.0489	0.184	0.1269					0.225559					5504					0.2374
0.084688	0.166867	0.434556		130055	2500	6058		0.0881	0.1371	0.1709					0.22869					3653					0.1254
0.069977	0.133039	0.346526		146327	3277	9042		0.0681	0.1882	0.0953					0.22877					4530					0.19
0.231074	0.1328	0.326479		202842	2315	4944		0.0527	0.2092	0.1244					0.231894										0.15
0.156429	0.212778	0.151888		244689	3468	4084		0.0694	0.0978	0.1075					0.233285					5613					0.1426
0.459163	0.121498	0.139066		135370	3484	5172		0.2182	0.1842	0.1772					0.234135					6068					0.1539
0.101243	0.310372	0.149362		111486	3740	2694		0.1823	0.0992	0.0965					0.234853					6280					0.1236
0.045893	0.248327	0.101187		158342	6399	4273		0.022	0.1618	0.1133					0.237351					2588					0.2709
0.221223	0.19535	0.436094		201081	4373	9056		0.0617	0.1731	0.2667					0.240065					3688					0.1988
0.579196	0.22877	0.113029		173626	4530	3819		0.1857	0.185	0.1808					0.240638					5232					0.106
0.047972	0.187025	0.450263		144106	3375	9789		0.0213	0.2528	0.1944					0.243463					2191					0.2564
0.08988	0.081472	0.386427		90549	3889	10653		0.1554	0.1215	0.1736					0.245632					5390					0.184
0.135286	0.240065	0.303817		200822	3688	5301		0.0237	0.1795	0.2565					0.246539					2892					0.1711
0.313473	0.214331	0.267044		166757	4187	3467		0.1004	0.1806	0.1137					0.253988					3098					0.1768
0.132386	0.081343	0.092501		127209	2056	2463		0.2329	0.1299	0.1247					0.25565					8968					0.1117
0.137137	0.566188	0.305711		141188	5681	12986		0.0382	0.1549	0.2053					0.266191					4911					0.2073
0.192777	0.042948	0.095815		179141	2265	2808		0.0796	0.1851	0.2722					0.268244					3354					0.2094
0.176174	0.245632	0.270492		121029	5390	6878		0.1725	0.2137	0.175					0.269098					2329					0.374
0.143112	0.0927	0.34094		285266	2912	6811		0.0068	0.1963	0.1753					0.272688					9721					0.2108
0.116758	0.128751	0.193283		187642	3374	6383		0.0638	0.2209	0.2325					0.277992					4802					0.1546
0.214382	0.08107	0.278954		154836	1828	6033		0.2194	0.3039	0.0822					0.289353					5229					0.2135
0.184026	0.251455	0.180343		154661	4381	5486		0.1208	0.2135	0.0959					0.325601					3096					0.2741
0.241699	0.100177	0.20264		226711	4187	4390		0.0362	0.2721	0.1412					0.329536					7644					0.1453
0.169788	0.090039	0.593855		111460	2465	3782		0.2492	0.1892	0.1289					0.331943					3243					0.2146
0.355023	0.662491	0.32665		214676	11352	6261		0.0649	0.0977	0.0762					0.390562					6971					0.1574
0.193776	0.142714	0.424556		248487	3243	8546		0.0952	0.067	0.0701					0.426239					4044					0.2528
0.228271	0.159754	0.18492		211504	1841	4158		0.0388	0.1046	0.1941					0.437223					4012					0.1546
0.185674	0.163169	0.169171		150758	3775	3248		0.0605	0.1117	0.1255					0.442017					6198					0.1063
0.140173	0.137305	0.0122		227732	2275	563		0.018	0.1045	0.1232					0.456826					4095					0.2085
0.421884	0.426239	0.124849		33297	4044	3548		0.2245	0.1539	0.1533					0.46727					10825					0.0766
0.184443	0.300582	0.602326		240046	5602	8234		0.0523	0.2195	0.1809					0.566188					5681					0.217
0.5221	0.161362	0.188517		198631	3018	2282		0.1297	0.0766	0.157					0.049751					1129					0.1549
0.244232	0.087725	0.210285		335473	2667	6169		0.0085	0.2709	0.1362					0.052137					2342					0.1508
0.64139	0.069625	0.22549		82451	1844	5059		0.3646	0.1616	0.1261					0.056247					2374					0.1367
0.552064	0.049751	0.481598		167060	1129	6386		0.1112	0.1459	0.0684					0.058364					2275					0.1346
0.286356	0.282968	0.177863		160291	4033	1957		0.0794	0.1306	0.1864					0.078301					2210					0.1743
0.489587	0.202131	0.288654		280037	4180	5974		0.0391	0.1213	0.0942					0.08107					1828					0.1882
0.149977	0.156045	0.347182		234177	3809	6554		0.0527	0.2301	0.1917					0.081343					2056					0.1373
0.5154	0.224501	0.101224		213983	5358	1697		0.059	0.1764	0.1348					0.08203					2627					0.152
0.435189	0.110029	0.216001		210084	2656	3940		0.1677	0.2564	0.1822					0.087725					2667					0.1806
0.591016	0.187657	0.115962		199354	3350	3997		0.187	0.1103	0.1549					0.089063					1969					0.2546
0.108532	0.799251	0.160317		48755	18643	3401		0.4753	0.2234	0.1411					0.089153					2918					0.1498
0.117865	0.289353	1		233880	5229	17997		0.0205	0.1641	0.0704					0.091069					1751					0.1654
0.473219	0.133451	0.300775		157257	4662	6574		0.2144	0.1923	0.1355					0.091681					2321					0.1476
0.397611	0.075365	0.458725		166292	1250	4450		0.0729	0.1228	0.1004					0.0927					2912					0.1371
0.021012	0.200134	0.281238		108408	3348	7796		0.0135	0.1313	0.106					0.096725					2440					0.3034
	0.121352	0.149579			2593	3996			0.3034	0.1504					0.100187					2769					0.1335
	0.051625	0.268301			2409	7143			0.1999	0.1053					0.100217					1959					0.2195
	0.086827	0.233465			3304	6697			0.1011	0.0932					0.102269					2236					0.2473
	0.125384	0.189998			2759	4301			0.1432	0.0876					0.102898					4179					0.1548
	0.25565	0.308444			8968	11520			0.1743	0.0976					0.109731					3877					0.1297
	0.099005	0.282879			2290	7262			0.1649	0.1434					0.110029					2656					0.0982
	0.183095	0.358192			3608	6905			0.1229	0.178					0.113436					2388					0.1948
	0.234135	0.035869			6068	895			0.1426	0.1399					0.121498					3484					0.1928
	0.100217	0.236179			1959	5172			0.1698	0.2353					0.123739					3336					0.1103
	0.46727	0.139679			10825	3336			0.1508	0.1448					0.125096					3805					0.1712
	0.237351	0.127334			2588	3777			0.1367	0.2238					0.125143					2256					0.1616
	0.125143	0.225442			2256	8107			0.1654	0.138					0.125384					2759					0.1046
	0.089448	0.070162			3535	3174			0.1712	0.1338					0.125947					2300					0.1421
	0.129311	0.550508			2675	8991			0.1679	0.1594					0.129043					2507					0.2244
	0.069735	0.453005			2407	11475			0.1453	0.1072					0.130656					2398					0.1732
	0.948965	0.184776			17740	4370			0.1792	0.1788					0.131873					2511					0.2397
	0.187307	0.31628			3726	4353			0.1161	0.1061					0.132627					2305					0.2365
	0.211516	0.103002			3803	1876			0.2037	0.0821					0.1328					2315					0.1451
	0.243463	0.285531			2191	6994			0.1346	0.1546					0.133039					3277					0.1563
	0.123739	0.278807			3336	4807			0.1379	0.1085					0.133126					5087					0.1534
	0.388115	0.209583			4667	2303			0.1948	0.1405					0.133723					4224					0.1229
	0.104452	0.120458			4903	3845			0.2196	0.1571					0.134216					2287					0.0983
	0.17699	0.122234			3028	2250			0.1956	0.1552					0.135647					3740					0.1031
	0.062764	0.29922			1963	7895			0.1471	0.0748					0.137308					2201					0.1977
	0.177514	0.324491			4245	4782			0.1913	0.1366					0.148136					4106					0.193
	0.173723	0.196787			3296	6912			0.185	0.1892					0.154512					3355					0.1772
	0.277992	0.364413			4802	7344			0.2317	0.1207					0.156925					2908					0.2566
	0.671113	0.304954			23007	8209			0.1669	0.1346					0.158927					5565					0.1512
	0.143159	0.312172			4501	10735			0.1704	0.1606					0.159754					1841					0.1618
	0.096725	0.424501			2440	6963			0.1379	0.0844					0.161362					3018					0.1795
	0.144691	0.079793			2530	2322			0.113	0.0928					0.161491					2078					0.2317
	0.105824	0.207521			4482	5101			0.2037	0.1747					0.163169					3775					0.1731
	0.22869	0.230175			3653	3823			0.2244	0.1177					0.163794					1660					0.2097
	0.798433	0.195884			23718	5504			0.1168	0.2132					0.166867					2500					0.1179
	0.066184	0.29156			2122	5833			0.2248	0.2166					0.166961					2985					0.1976
	0.058901	0.109202			1105	3179			0.2304	0.1634					0.167031					3760					0.1799
	0.078301	0.289626			2210	8626			0.1799	0.1634					0.167448					4268					0.1589
	0.175939	0.084151			4890	2867			0.1293	0.146					0.168163					2260					0.185
	0.390562	0.37061			6971	12563			0.1498	0.1448					0.17026					5409					0.1198
	0.437223	0.238204			4012	3847			0.2129	0.1808					0.176591					3121					0.1762
	0.133723	0.212959			4224	3519			0.2372	0.1588					0.177514					4245					0.1341
	0.233285	0.406603			5613	6176			0.1548	0.2329					0.17842					5233					0.1697
	0.11047	0.216188			3223	3425			0.1148	0.2399					0.179724					3277					0.1826
	0.134366	0.230579			5086	5813			0.1156	0.231					0.185928					3764					0.1379
	0.052137	0.174814			2342	6503			0.1664	0.1383					0.186772					2603					0.2248
	0.59293	0.24547			5191	5356			0.1485	0.2573					0.188094					3781					0.1664
	0.056247	0.146105			2374	3229			0.1392	0.3173					0.190011					4450					0.1485
	0.067821	0.138856			3290	3667									0.192475					3003					0.152
	0.125096	0.161265			3805	6371									0.192758					8936					0.096
	0.157513	0.194146			4152	2725									0.198153					2744					0.1862
	0.170453	0.288343			2612	5318									0.200134					3348					0.2721
	0.329536	0.245911			7644	5601									0.201632					3326					0.1483
	0.105453	0.236001			2537	5698									0.202042					4564					0.2304
	0.457908	0.265544			5112	6290									0.202131					4180					0.2137
	0.176681	0.122229			4027	3676									0.204285					5038					0.1534
	0.058364	0.040908			2275	1656									0.212778					3468					0.2408
	0.123448	0.239108			3724	6141									0.214331					4187					0.1598
	0.113436	0.096002			2388	2223									0.21524					3864					0.2372
	0.145366	0.169076			3143	3928									0.216034					6251					0.1619
	0.182844	0.181166			3813	4822									0.217641					3651					0.2384
	0.11615	0.007275			4700	384									0.223678					2619					0.2104
	0.240638	0.246298			5232	4761									0.224501					5358					0.2209
	0.057459	0.174374			1281	4328									0.225301					3517					0.1247
	0.168163	0.220131			2260	2885									0.228318					4243					0.2303
	0.161491	0.18702			2078	4184									0.239836					5804					0.1877
	0.10916	0.135813			2635	4006									0.248327					6399					0.1849
	0.078327	0.27138			1929	5660									0.251455					4381					0.2092
	0.185928	0.021159			3764	608									0.252404					7173					0.1877
	0.134718	0.141759			4014	4226									0.253908					8256					0.1089
	0.100216	0.389868			1893	6303									0.260761					4060					0.1632
	0.129043	0.023648			2507	644									0.264197					4339					0.1325
	0.10643	0.596088			3364	8009									0.282968					4033					0.1851
	0.186772	0.404526			2603	6609									0.292596					5257					0.1638
	0.202042	0.309981			4564	5479									0.300582					5602					0.1215
	0.167031	0.410778			3760	6043									0.309087					3348					0.2384
	0.078075	0.20763			1503	3675									0.310372					3740					0.1441
	0.089153	0.071496			2918	2555									0.321601										0.2007
	0.105863	0.203426			2313	3309									0.388115					4667					0.2234
	0.21524	0.149984			3864	3211									0.457908					5112					0.1161
	0.102898	0.0905			4179	1862									0.59293					5191					0.2371
	0.181385	0.272092			6864	6325
	0.143547	0.17574			4240	3208
	0.188094	0.184406			3781	6234
	0.138629	0.235573			1904	5157
	0.190011	0.445375			4450	6866
	0.095003	0.449034			2908	4257
	0.087566	0.08039				3626
	0.131092	0.133572			3764	5457
	0.106449	0.213489			2844	5738
	1	0.154042			30036	3687
	0.252404	0.323114			7173	8383
	0.223678	0.5812			2619	4352
	0.082944	0.421606			2947	5095
	0.596931	0.335922			25500	14043
	0.272688	0.449937			9721	14035
	0.144209	0.33768			6992	12377
	0.130769	0.285257			3972	6774
	0.134216	0.178135			2287	4952
	0.309087	0.237651			3348	6184
	0.134078	0.10988			8584	10380
	0.17026	0.383694			5409	15025
	0.266191	0.318484			4911	4938
	0.199435	0.360607			4656	10583
	0.109731	0.259955			3877	10431

## Sheet: Fig. 6A-C
Fig. 6A				Fig. 6B			Fig. 6C
Jaccard BL/UL/T				Top 100 shared			Jaccard & ITH
Blood vs Uninvolved	Blood vs Tumor	Uninvolved vs Tumor		Top 100 Present	Top 100 Top 100		Uninvolved vs Tumor	Uninvolved vs Tumor Enriched	Tumor vs Tumor ITH
		0.115006		0.51	0.3		0.115006		0.144
0.0348275	0.031619	0.0860845		0.42	0.26		0.0860845		0.14
0.0316165	0.012075	0.138784		0.84	0.46		0.138784	0.580981	0.101
		0.079626		0.31	0.12		0.079626	0.121136	0.097
		0.0619397		0.8	0.48		0.0619397		0.147
		0.0771463		0.71	0.31		0.0771463		0.113
0.014501	0.0279344	0.107304		0.53	0.25		0.107304		0.101
		0.0774037		0.49	0.25		0.0774037	0.128315	0.097
0.0405254	0.0165253	0.105222		0.69	0.22		0.105222		0.112
		0.0918494		0.31	0.2		0.0918494	0.152027	0.062
0.0113998	0.0113554	0.100807		0.77	0.22		0.100807		0.137
		0.0613288		0.32	0.21		0.0613288	0.0843806	0.141
		0.0643797		0.34	0.18		0.0643797		0.117
		0.079432		0.49	0.27		0.079432		0.151
		0.105909		0.41	0.2		0.105909		0.124
		0.103687		0.73	0.26		0.103687		0.13
		0.0877049		0.68	0.36		0.0877049		0.164
		0.0896309		0.36	0.11		0.0896309		0.169
		0.0748242		0.25	0.04		0.0748242		0.156
		0.0812675		0.57	0.36		0.0812675		0.179
		0.0941176		0.68	0.44		0.0941176		0.18
		0.0896014		0.6	0.26		0.0896014		0.124
		0.00500442		0.17	0.02		0.00500442		0.153
		0.0686023		0.32	0.07		0.0686023		0.135
		0.112742		0.62	0.39		0.112742		0.159
		0.0808162		0.56	0.24		0.0808162		0.161
0.0420149	0.0261792	0.0690548		0.25	0.14		0.0690548		0.195
	0.0208883	0.117647		0.76	0.28		0.117647	0.239709	0.167
				0	0				0.205
		0.0611401		0.51	0.28		0.0611401		0.195
		0.0686413		0.45	0.22		0.0686413		0.175
		0.0524862		0.29	0.14		0.0524862		0.208
		0.0856		0.5	0.16		0.0856		0.203
		0.100626		0.59	0.27		0.100626		0.178
		0.127772		0.68	0.51		0.127772		0.173
0.0185884	0.0173886	0.0982824		0.48	0.17		0.0982824		0.212
		0.0883755		0.42	0.22		0.0883755	0.149016	0.155
		0.110673		0.74	0.33		0.110673		0.154
		0.08864		0.68	0.28		0.08864		0.172
		0.104309		0.52	0.23		0.104309		0.168
		0.115848		0.6	0.24		0.115848		0.161
		0.110022		0.71	0.36		0.110022		0.168
		0.102908		0.66	0.19		0.102908		0.209
0.02518	0.0219027	0.17332		0.9	0.47		0.17332		0.197
		0.0563604		0.4	0.22		0.0563604	0.0890818	0.194
		0.137946		0.64	0.39		0.137946		0.25
0.0219926	0.0107716	0.091557		0.63	0.35		0.091557		0.252
		0.0492958		0.33	0.14		0.0492958	0.0724409	0.252
0.0198665	0.0163403	0.105213		0.59	0.41		0.105213		0.244
		0.117178		0.42	0.23		0.117178	0.197256	0.273
		0.104032		0.49	0.24		0.104032		0.254
		0.091513		0.65	0.36		0.091513		0.286
0.0248511	0.0521962	0.0734378		0.44	0.15		0.0734378		0.255
		0.0601938		0.51	0.21		0.0601938	0.144597	0.269
0.0198562	0.013833	0.0884596		0.62	0.35		0.0884596		0.266
		0.096458		0.48	0.19		0.096458	0.132248	0.135
		0.12145		0.63	0.25		0.12145		0.181
0.015925	0.024658	0.0677966		0.38	0.24		0.0677966		0.128
0.0240285	0.0167459	0.109918		0.53	0.27		0.109918	0.23304	0.192
		0.101805		0.84	0.41		0.101805	0.199931	0.176
0.0110133	0.0317401	0.050219		0.36	0.08		0.050219		0.194
		0.049423		0.34	0.19		0.049423	0.11068	0.16
0.0100192	0.0159991	0.148516		0.7	0.48		0.148516		0.183
0.0354849	0.0460165	0.131579		0.66	0.42		0.131579	0.330944	0.188
		0.113866		0.87	0.29		0.113866	0.211564	0.145
0.0205842	0.0184829	0.0407966		0.34	0.09		0.0407966
0.0186211	0.0286206	0.110536		0.67	0.21		0.110536	0.180607	0.206
0.0144016	0.0202642	0.0421053		0.45	0.17		0.0421053	0.0769613	0.202
		0.0813679		0.39	0.19		0.0813679	0.122667	0.218
	0.01703			0	0				0.221
0.0292783	0.029271			0	0				0.223
		0.0907121		0.56	0.25		0.0907121	0.150632	0.205
		0.136113		0.82	0.42		0.136113		0.2
		0.0821038		0.53	0.3		0.0821038		0.207
0.0251721	0.0416498	0.0737455		0.47	0.24		0.0737455		0.206
		0.0964912		0.32	0.13		0.0964912	0.15323	0.229
		0.108948		0.69	0.49		0.108948
0.0199572	0.0114894	0.0835105		0.44	0.26		0.0835105
		0.125153		0.74	0.44		0.125153	0.211144
		0.129902		0.69	0.51		0.129902
0.0198796	0.0128243	0.128058		0.85	0.37		0.128058
0.0289801	0.0477876	0.128216		0.76	0.48		0.128216	0.226464
0.0198943	0.040097	0.0657009		0.57	0.16		0.0657009	0.137687
0.0279916	0.0423251	0.0716967		0.5	0.2		0.0716967	0.120327
		0.129492		0.9	0.53		0.129492	0.19559
		0.106423		0.53	0.31		0.106423
		0.112036		0.9	0.4		0.112036
0.0321442	0.0149527	0.0446505		0.51	0.28		0.0446505
		0.0899166		0.67	0.29		0.0899166	0.176771
0.00528721	0.0100488	0.0928934		0.44	0.33		0.0928934
		0.0941512		0.65	0.37		0.0941512	0.226174
		0.0736125		0.53	0.25		0.0736125
0.0334748	0.0397842	0.120194		0.82	0.46		0.120194
		0.0978693		0.68	0.19		0.0978693	0.155227
	0.0159468	0.154794		0.72	0.41		0.154794
				0	0
		0.115842		0.75	0.37		0.115842
		0.0828338		0.49	0.27		0.0828338
0.0371896	0.00933262	0.0884481		0.28	0.1		0.0884481
0.0390399	0.0252454	0.0626733		0.58	0.32		0.0626733	0.10137
		0.137686		0.8	0.49		0.137686	0.254054
0.0413712	0.0196036	0.110713		0.58	0.23		0.110713
0.0250514	0.0333489	0.0959481		0.47	0.33		0.0959481	0.146094
0.0238487	0.0498785	0.0864102		0.63	0.29		0.0864102	0.1787
		0.11931		0.54	0.31		0.11931	0.247036
0.011895	0.00662433	0.0553132		0.41	0.18		0.0553132
0.019766	0.0277667	0.077686		0.34	0.23		0.077686	0.132464
0.0216192	0.0330363	0.0713229		0.29	0.09		0.0713229	0.112157
		0.0773943		0.43	0.29		0.0773943	0.127458
0.0185376	0.0191033	0.107007		0.73	0.41		0.107007
		0.0668595		0.54	0.3		0.0668595	0.118421
	0.0206429	0.0767447		0.44	0.25		0.0767447
0.0237365	0.0431636			0	0
0.0168863	0.0245856	0.0709653		0.73	0.26		0.0709653	0.320824
0.00534484	0.0175531	0.137839		0.86	0.44		0.137839	0.280587
0.0206048	0.0375499	0.0468037		0.24	0.14		0.0468037	0.109333
0.0178345	0.0268185	0.0891336		0.62	0.37		0.0891336	0.17831
0.0095079	0.0184113	0.102794		0.34	0.2		0.102794	0.175243
		0.0672561		0.54	0.26		0.0672561	0.124282
0.014378	0.0155157	0.0808992		0.65	0.24		0.0808992
0.0438202	0.0372464	0.0654831		0.46	0.16		0.0654831	0.122902
		0.107933		0.86	0.54		0.107933	0.344609
0.0187685	0.0213772	0.0762096		0.76	0.42		0.0762096
		0.0921005		0.64	0.3		0.0921005	0.205162
		0.0515794		0.74	0.27		0.0515794
0.0638943	0.0166738	0.0823606		0.45	0.3		0.0823606
		0.0476609		0.74	0.28		0.0476609	0.0873762
		0.153725		0.6	0.39		0.153725
		0.0818489		0.64	0.32		0.0818489
		0.106245		0.5	0.31		0.106245
0.0112041	0.024801	0.0637588		0.59	0.31		0.0637588
	0.0211986	0.0666958		0.7	0.34		0.0666958	0.175983
0.0483202	0.0585387			0	0
0.0345959	0.0139141	0.134011		0.76	0.42		0.134011	0.213315
0.0136827	0.0317208	0.0498145		0.11	0.04		0.0498145	0.0826823
0.0190137	0.0241837	0.0671057		0.57	0.09		0.0671057	0.145973
		0.0846887		0.54	0.19		0.0846887	0.152315
0.0180973	0.0166258	0.173674		0.86	0.52		0.173674
0.070407	0.0409531	0.106888		0.75	0.46		0.106888	0.186895
		0.0936864		0.4	0.16		0.0936864	0.173237
0.0207836	0.0218341	0.0655257		0.43	0.22		0.0655257
		0.107099		0.6	0.4		0.107099	0.239024
		0.156508		0.95	0.68		0.156508
		0.119853		0.56	0.23		0.119853
				0	0
0.0190282	0.0340895	0.109467		0.78	0.45		0.109467
0.0309043	0.0225992	0.0815198		0.58	0.34		0.0815198	0.200274
0.0213927	0.0275556	0.133047		0.75	0.43		0.133047	0.201694
		0.0962689		0.61	0.27		0.0962689	0.188529
		0.138727		0.54	0.3		0.138727
				0	0
0.0271649	0.0314169	0.0645874		0.41	0.24		0.0645874
		0.0710383		0.45	0.19		0.0710383	0.101998
0.0402945	0.0240789	0.0685535		0.62	0.32		0.0685535
		0.0925304		0.66	0.42		0.0925304	0.160602
		0.130704		0.84	0.26		0.130704
		0.0991488		0.52	0.18		0.0991488
0.0284805	0.0191196	0.0665722		0.4	0.14		0.0665722
0.0376764	0.0287666	0.068823		0.58	0.09		0.068823	0.131937
0.022777	0.0198608	0.0995753		0.46	0.22		0.0995753	0.132166
0.00570245	0.0130579	0.0662239		0.66	0.25		0.0662239	0.161672
		0.0522244		0.4	0.12		0.0522244	0.0942456
0.0190135	0.0325289	0.153631		0.77	0.31		0.153631
0.0198349	0.0214497	0.0610036		0.27	0.1		0.0610036	0.107211
		0.124474		0.85	0.41		0.124474	0.218204
0.0139323	0.0144452	0.101003		0.63	0.36		0.101003
		0.0705269		0.45	0.24		0.0705269	0.147084
0.0335095	0.0209139	0.00076599		0	0		0.00076599
0.035083	0.0573054	0.0794949		0.46	0.15		0.0794949	0.150893
0.0375122	0.0481811	0.107482		0.79	0.41		0.107482	0.214804
0.0200275	0.015993	0.0996912		0.38	0.17		0.0996912	0.210686
0.0130485	0.00814547	0.122273		0.71	0.34		0.122273	0.214789
		0.0935345		0.59	0.32		0.0935345	0.142857
0.0137878	0.00922238	0.0913522		0.6	0.29		0.0913522
0.034375	0.0333607	0.0659802		0.31	0.13		0.0659802	0.103128
0.0251315	0.0255673	0.115564		0.63	0.37		0.115564	0.201974
0.0010495	2.33e-05	0.109369		0.71	0.26		0.109369	0.375796
0.0142712	0.0121275	0.0279543		0.53	0.22		0.0279543	0.0603521
0.0151714	0.0372755	0.0899861		0.6	0.44		0.0899861	0.183143
		0.065031		0.49	0.15		0.065031	0.134328
0.0345073	0.0527713	0.0979486		0.48	0.14		0.0979486
0.0207133	0.0191248	0.12656		0.69	0.38		0.12656	0.254106
0.000402479	0.00194727	0.090668		0.27	0.18		0.090668	0.139888
0.0362465	0.00692441	0.0752538		0.48	0.19		0.0752538	0.146196
0.0393573	0.0321058	0.039862		0.32	0.18		0.039862	0.0737798
0.0120947	0.0301682	0.119699		0.46	0.22		0.119699	0.20296
0.0331119	0.00650215	0.0871736		0.48	0.17		0.0871736	0.167785
0.00943489	0.0143704	0.0536562		0.49	0.23		0.0536562	0.0973262
0.0219713	0.0410441	0.0777763		0.49	0.18		0.0777763	0.164966
0.0153531	0.0172009	0.0784096		0.42	0.18		0.0784096	0.147848
0.0243813	0.0384411	0.124612		0.7	0.28		0.124612	0.226975
		0.110373		0.62	0.28		0.110373	0.221886
0.0160058	0.0119635	0.0553686		0.3	0.14		0.0553686
0.0311268	0.0327483	0.0915635		0.29	0.13		0.0915635	0.126734
0.0182935	0.016279	0.124497		0.46	0.24		0.124497	0.208628
0.0139014	0.00908035	0.152801		0.86	0.54		0.152801	0.252778
		0.098932		0.63	0.36		0.098932	0.186134
		0.0955691		0.72	0.22		0.0955691
0.01981	0.0269807	0.0923731		0.62	0.3		0.0923731
		0.108883		0.58	0.29		0.108883	0.199005
0.0421441	0.0485916	0.101832		0.75	0.43		0.101832
0.0151333	0.0156518	0.116486		0.43	0.13		0.116486	0.188765
0.0300731	0.0347974	0.0858896		0.2	0.08		0.0858896	0.156899
0.0118889	0.010524	0.122412		0.57	0.3		0.122412	0.223629
0.00708535	0.010998	0.0887473		0.74	0.34		0.0887473	0.170174
	0.00572692	0.0976331		0.61	0.38		0.0976331	0.198052
0.0351622	0.0267374			0	0
0.00881706	0.012742	0.0813207		0.82	0.55		0.0813207	0.18472
0.0135708	0.0174962	0.0875801		0.58	0.24		0.0875801	0.181551
	0.0280156	0.112687		0.67	0.38		0.112687	0.243446
0.0177706	0.0268142			0	0
0.0199612	0.0280058	0.101834		0.64	0.37		0.101834	0.270219
0.0155063	0.021067	0.0960104		0.79	0.27		0.0960104	0.25501
0.00577689	0.011132	0.122561		0.82	0.39		0.122561	0.253707
0.0502495	0.0671875	0.0815804		0.57	0.3		0.0815804	0.154882
0.025623	0.0348722	0.150677		0.86	0.53		0.150677	0.334284
0.0198751	0.043912	0.131206		0.8	0.46		0.131206	0.329422
0.0198237	0.0163604	0.0985451		0.65	0.34		0.0985451	0.249291
0.023176	0.0208904	0.0999586		0.71	0.36		0.0999586	0.211877
		0.0987093		0.54	0.25		0.0987093	0.502404
		0.0826754		0.46	0.28		0.0826754
		0.142204		0.8	0.31		0.142204
		0.0652852		0.78	0.48		0.0652852
		0.178071		0.75	0.39		0.178071
		0.0660941		0.43	0.19		0.0660941

## Sheet: Fig. 7A-E
Fig. 7A		Fig. 7B		Fig. 7C		Fig. 7D				Fig. 7E
Number tumor		Number uninvolved lung		Number shared		Proportion mutations				Proportion mutations
Tumor Mutations		Uninvolved Lung Mutations		Shared Mutations		Uninvolved Lung Only	Tumor only	Shared		Uninvolved Lung Only	Tumor Only	Shared
4394		247		12		19.3548	76.129	4.51613		6.27353	92.2208	1.50565
3602		213		9		23.9796	72.449	3.57143		8.44444	89.5556	2
3055		103		8		22.807	74.8538	2.33918		11.9923	86.4603	1.54739
2413		99		8		20.4678	77.193	2.33918		11.7962	86.059	2.14477
2325		98		7		38.1818	59.5455	2.27273		6.59341	92.4451	0.961538
2177		89		7		11.7962	86.059	2.14477		19.3548	76.129	4.51613
2171		83		7		12.8472	85.0694	2.08333		23.9796	72.449	3.57143
2010		80		6		17.5879	80.402	2.01005		3.31825	96.2293	0.452489
1952		80		6		8.44444	89.5556	2		5.04732	94.0063	0.946372
1820		76		6		15.5303	82.5758	1.89394		7.04403	92.2013	0.754717
1806		72		6		14.2012	84.0237	1.77515		3.44468	95.929	0.626305
1790		72		6		24.8252	73.4266	1.74825		12.8472	85.0694	2.08333
1643		72		6		18.1818	80.1948	1.62338		14.2012	84.0237	1.77515
1541		71		5		8.68167	89.7106	1.60772		2.85162	96.9067	0.241663
1499		70		5		20	78.4314	1.56863		4.16036	95.4614	0.378215
1299		70		5		6.97674	91.4729	1.55039		5.93824	93.4679	0.593824
1282		69		5		11.9923	86.4603	1.54739		7.58777	91.846	0.566251
1274		69		5		6.27353	92.2208	1.50565		15.5303	82.5758	1.89394
1267		66		5		31.3364	67.2811	1.38249		24.8252	73.4266	1.74825
1191		64		5		14.433	84.1924	1.37457		4.55312	94.6037	0.84317
1128		64		5		25.3165	73.4177	1.26582		38.1818	59.5455	2.27273
1090		62		5		9.44444	89.4444	1.11111		18.1818	80.1948	1.62338
1080		62		5		9.73684	89.2105	1.05263		8.68167	89.7106	1.60772
1016		61		4		6.59341	92.4451	0.961538		10.5882	88.984	0.427807
1014		61		4		19.5238	79.5238	0.952381		9.15395	90.2913	0.554785
998		60		4		5.04732	94.0063	0.946372		9.38272	90.1235	0.493827
959		58		4		4.55312	94.6037	0.84317		7.84044	91.6094	0.550206
957		57		4		24.359	74.8718	0.769231		4.039	95.4039	0.557103
949		56		4		7.04403	92.2013	0.754717		14.433	84.1924	1.37457
946		56		4		6.36943	92.9936	0.636943		20	78.4314	1.56863
945		56		4		3.44468	95.929	0.626305		9.44444	89.4444	1.11111
939		55		4		5.93824	93.4679	0.593824		6.97674	91.4729	1.55039
925		55		4		7.58777	91.846	0.566251		22.807	74.8538	2.33918
917		55		4		4.039	95.4039	0.557103		20.4678	77.193	2.33918
894		55		4		9.15395	90.2913	0.554785		17.5879	80.402	2.01005
892		55		4		7.84044	91.6094	0.550206		9.73684	89.2105	1.05263
861		54		4		9.31507	90.137	0.547945		23.9409	75.665	0.394089
857		54		3		17.7719	81.6976	0.530504		1.38799	98.5152	0.0968367
836		54		3		9.38272	90.1235	0.493827		1.30879	98.5685	0.122699
816		54		3		3.31825	96.2293	0.452489		2.4	97.45	0.15
792		53		3		10.5882	88.984	0.427807		3.06785	96.7552	0.176991
772		52		3		5.84958	93.7326	0.417827		5.2506	94.5107	0.238663
762		52		3		23.9409	75.665	0.394089		3.77644	95.997	0.226586
758		51		3		4.16036	95.4614	0.378215		4.59364	95.1413	0.265018
747		51		3		9.601	90.0249	0.374065		4.87552	94.8133	0.311203
743		50		3		11.2412	88.4075	0.351288		4.18006	95.4984	0.321543
739		50		3		5.30387	94.3646	0.331492		11.2412	88.4075	0.351288
736		50		3		4.18006	95.4984	0.321543		6.37119	93.3518	0.277008
734		48		3		4.87552	94.8133	0.311203		9.601	90.0249	0.374065
725		47		3		12.3457	87.3457	0.308642		3.57143	96.1224	0.306122
689		47		3		3.57143	96.1224	0.306122		5.84958	93.7326	0.417827
685		46		3		4.35414	95.3556	0.290276		6.36943	92.9936	0.636943
680		46		3		7.59494	92.1238	0.281294		5.30387	94.3646	0.331492
676		46		3		6.37119	93.3518	0.277008		31.3364	67.2811	1.38249
670		46		3		7.05563	92.673	0.27137		24.359	74.8718	0.769231
659		46		2		4.59364	95.1413	0.265018		1.97201	97.9008	0.127226
657		45		2		5.88235	93.8619	0.255754		0.588235	99.3665	0.0452489
655		44		2		10.3275	89.4207	0.251889		1.13843	98.7705	0.0910747
619		43		2		2.85162	96.9067	0.241663		2.34528	97.5244	0.130293
602		43		2		5.2506	94.5107	0.238663		3.50727	96.3216	0.171086
592		43		2		3.77644	95.997	0.226586		3.13765	96.6599	0.202429
586		43		2		3.13765	96.6599	0.202429		5.47809	94.3227	0.199203
566		43		2		4.38684	95.4138	0.199402		3.9461	95.8614	0.192493
555		43		2		5.47809	94.3227	0.199203		5.88235	93.8619	0.255754
490		42		2		3.9461	95.8614	0.192493		4.35414	95.3556	0.290276
488		42		2		9.12477	90.689	0.18622		7.59494	92.1238	0.281294
455		42		2		3.06785	96.7552	0.176991		7.05563	92.673	0.27137
441		41		2		3.50727	96.3216	0.171086		9.31507	90.137	0.547945
412		41		2		10.4839	89.3548	0.16129		19.5238	79.5238	0.952381
356		39		2		7.21003	92.6332	0.15674		17.7719	81.6976	0.530504
343		39		2		8.29421	91.5493	0.156495		25.3165	73.4177	1.26582
331		39		2		2.4	97.45	0.15		1.7744	98.1411	0.0844951
329		39		2		8.43195	91.4201	0.147929		4.38684	95.4138	0.199402
326		38		1		2.34528	97.5244	0.130293		1.86404	98.0811	0.0548246
310		38		1		1.97201	97.9008	0.127226		5.93773	93.9899	0.0724113
295		38		1		1.30879	98.5685	0.122699		2.9554	96.9909	0.0537346
290		38		1		4.65116	95.2381	0.110742		6.24381	93.6571	0.099108
284		37		1		5.40827	94.4857	0.106045		12.3457	87.3457	0.308642
284		36		1		5.5332	94.3662	0.100604		4.65116	95.2381	0.110742
252		36		1		6.24381	93.6571	0.099108		5.40827	94.4857	0.106045
251		35		1		1.38799	98.5152	0.0968367		5.5332	94.3662	0.100604
249		35		1		3.33016	96.5747	0.0951475		10.4331	89.5177	0.0492126
240		33		1		1.13843	98.7705	0.0910747		8.43195	91.4201	0.147929
223		33		1		1.7744	98.1411	0.0844951		7.21003	92.6332	0.15674
215		33		1		5.93773	93.9899	0.0724113		10.4839	89.3548	0.16129
204		33		1		1.86404	98.0811	0.0548246		9.12477	90.689	0.18622
169		32		1		2.9554	96.9909	0.0537346		8.29421	91.5493	0.156495
166		32		1		10.4331	89.5177	0.0492126		3.33016	96.5747	0.0951475
164		32		1		0.588235	99.3665	0.0452489		10.3275	89.4207	0.251889
149		32		0		8.63309	91.3669	0		0.77484	99.2252	0
149		30		0		1.26096	98.739	0		1.26096	98.739	0
136		28		0		19.0244	80.9756	0		8.63309	91.3669	0
136		27		0		6.13027	93.8697	0		2.67857	97.3214	0
132		25		0		2.67857	97.3214	0		6.13027	93.8697	0
125		22		0		3.25521	96.7448	0		3.25521	96.7448	0
118		17		0		0.77484	99.2252	0		19.0244	80.9756	0

## Sheet: Fig. 8A-F
Fig. 8A			Fig. 8B							Fig. 8C				Fig. 8D				Fig. 8E				Fig. 8F
Shared top 100 vs Shard NSEM			GLIPH viral/non-viral							GLIPH viral/non-viral				Viral vs non-viral TCRs				Non-viral % TCRs				Viral % TCRs
mut96.Shared	Top.100.T.in.N		Normal NV	Normal V	Shared NV	Shared V	Tumor NV	Tumor V		Uninvolved	Shared	Tumor			Non-Viral	Viral		Healthy	COPD	Uninvolved		Healthy	COPD	Uninvolved
	51		1	0.27608	1	3.27165	1	0.824814		0.27608				Uninvolved	58	42		96.3112	96.9255	98.9505		3.68879	3.07448	1.04948
	42		1	1.66516	1	0	1	0.265611		1.66516				Shared	33	67		97.3323	98.5155	98.9499		2.66774	1.48445	1.05008
2	84		1	1.1811	1	0.916392	1	0.871947		1.1811				Tumor	68	32		96.449	98.7581	99.5807		3.551	1.24187	0.419287
0.099108	31		1	1.20776	1	0	1	0.791195		1.20776								96.4137	98.3471	99.6624		3.5863	1.65289	0.33761
	80		1	0.701177	1	0.957834	1	1.21409		0.701177								96.5241	98.8796	99.608		3.47585	1.12045	0.391965
	71		1	0.537076	1	5.4431	1	0.742241		0.537076								96.9874	98.0267	98.7606		3.01263	1.97333	1.2394
	53		1	0.792152	1	3.04239	1	0.573203		0.792152								96.3995	98.1705	99.3103		3.6005	1.82948	0.689655
0.147929	49		1	1.20508	1	1.06243	1	0.918534		1.20508								97.2643	98.4322	99.6457		2.73574	1.56783	0.354296
	69		1	0.510474	1	2.85969	1	0.801287		0.510474								96.8054	98.3808	99.2151		3.19457	1.61917	0.784929
0.192493	31		1	1.24304	1	0.943376	1	0.433162		1.24304								95.32	98.9197	99.6065		4.67997	1.08032	0.393507
	77		1	0	1	13.0327	1	0.250745		0								96.3074	98.8129	99		3.69258	1.18711	1
0	32		1	0.235508	1	5.11155	1	0.821852		0.235508								97.5412		99.2172		2.45884		0.782779
	34		1	0.483706	1	7.63361	1	0.393758		0.483706								96.2554		98.7583		3.74464		1.24172
	49		1	0.866881	1	0.807563	1	1.16421		0.866881								96.7899		99.4849		3.21011		0.515132
	41		1	0.522613	1	3.53773	1	0.635687		0.522613								96.5023		97.9723		3.49772		2.02775
	73		1	0.796347	1	3.49359	1	0.766526		0.796347								96.8505		98.3384		3.14946		1.66163
	68		1	2.25	1	1.45444	1	0.215249		2.25								97.1457		98.9886		2.85431		1.01138
	36		1	0	1	4.15354	1	0.860596		0								97.3403		99.4007		2.65972		0.599315
	25		1	1.07158	1	0	1	1.14107		1.07158								96.9875		99.7258		3.01252		0.274223
	57		1	0.166807	1	0	1	3.31516		0.166807								96.8076		99.6326		3.19239		0.367377
	68		1	0	1	0	1	1.58511		0								96.9034		100		3.09663		0
	60		1	0.416667	1	6.62983	1	0.384885		0.416667								96.6121		96.9697		3.3879		3.0303
	17		1	1.02099	1	0	1	1.08493		1.02099								96.4258		99.6587		3.57416		0.341297
	32		1	1.54766	1	0	1	0.551695		1.54766								96.9376		99.4169		3.06243		0.58309
	62		1	1.11568	1	2.58899	1	0.268632		1.11568								96.6698		99.0073		3.33022		0.992663
	56		1	0.844693	1	1.40641	1	1.07027		0.844693								97.094		99.7788		2.90604		0.221239
	25		1	1.08154	1	4.88194	1	0.184224		1.08154										98.6711				1.3289
0.238663	76		1	2.1915	1	1.05717	1	0.610944		2.1915										99.0854				0.914634
1.38249			1	1.68311	1	2.29332	1	0.332544		1.68311										97.7035				2.29645
	51		1	0.824497	1	6.01522	1	0.16135		0.824497										99.2852				0.714796
	45		1	3.25461	1	0	1	0.235012		3.25461										99.5312				0.46875
	29		1	0.763718	1	2.43274	1	0.776493		0.763718										99.2914				0.708592
	50		1	0.959924	1	2.11111	1	0.719482		0.959924										99.1431				0.856898
	59		1	0.62599	1	4.82778	1	0		0.62599										98.8152				1.18483
	68		1	0.862036	1	3.85043	1	0		0.862036										97.7169				2.28311
	48		1	0.843784	1	0	1	1.23743		0.843784										99.8192				0.180832
	42		1	1.3175	1	1.81495	1	0.249936		1.3175										99.2954				0.704639
	74		1	1.56056	1	2.73055	1	0.0973202		1.56056										98.7493				1.25074
	68		1	0.802349	1	2.69007	1	0.435421		0.802349										99.0345				0.965517
	52		1	1.22625	1	0	1	0.833333		1.22625										99.6994				0.300601
	60		1	0.946369	1	2.87467	1	0.336612		0.946369										99.3564				0.643564
	71		1	0.432364	1	5.13793	1	0.430312		0.432364										98.3187				1.68129
	66		1	0.698653	1	2.11017	1	0.944076		0.698653										99.0708				0.929152
	90		1	0.823251	1	0	1	1.29613		0.823251										99.8049				0.195122
0.374065	40		1	0	1	4.63691	1	0.886773		0										98.8636				1.13636
	64		1	0.958556	1	5.1123	1	0.435271		0.958556										99.3794				0.620567
	63		1	0.955813	1	3.17228	1	0.34298		0.955813										99.1529				0.847059
0.281294	33		1	0.920165	1	1.17029	1	1.03702		0.920165										99.6162				0.383772
	59		1	2.15501	1	1.10984	1	0.558678		2.15501										99.1597				0.840336
	42		1	0.855376	1	1.37205	1	0.931856		0.855376										99.3741				0.625869
	49		1	1.51389	1	1.37684	1	0.735422		1.51389										99.0371				0.962861
	65		1	1.11741	1	1.4375	1	0		1.11741										99.493				0.506971
	44		1	0.912239	1	2.55427	1	0.900775		0.912239										99.3371				0.662879
0.378215	51		1	0.453212	1	5.53125	1	0.515898		0.453212										98.8636				1.13636
	62		1	0	1	0.639815	1	1.31687		0										99.8457				0.154321
0.106045	48		1	0.95442	1	2.16524	1	0.813837		0.95442										98.8076				1.19237
	63		1	0.828283	1	1.5619	1	0.951644		0.828283										99.6674				0.332594
	38		1	1.53636	1	1.71469	1	0.443523		1.53636										98.4515				1.54849
0.176991	53		1	0.9349	1	0.389483	1	1.15874		0.9349										99.6416				0.358423
	84		1	0.898898	1	2.65351	1	0.575735		0.898898										99.4369				0.563063
	36		1	1.77563	1	3.37169	1	0.491021		1.77563										98.8943				1.10565
	34		1	0.847912	1	0.375961	1	1.2238		0.847912										99.5509				0.449102
	70		1	0.667599	1	5.06343	1	0.278735		0.667599										98.3176				1.68244
	66		1	0.79462	1	1.13297	1	1.0089		0.79462										99.6947				0.305344
1.55039	87		1	0.256143	1	2.08432	1	1.07365		0.256143										99.0421				0.957854
	34		1	0.817199	1	3.90962	1	0.733274		0.817199										98.928				1.07198
	67		1	0.365074	1	1.94868	1	1.18078		0.365074										99.8829				0.117096
0.550206	45		1	2.06366	1	0.501971	1	0.621977		2.06366										99.0027				0.99728
0.130293	39		1	1.22222	1	1.36022	1	0.788162		1.22222										99.5287				0.471254
			1	0.595607	1	2.11935	1	0.868871		0.595607										99.7126				0.287356
			1	1.00291	1	1.09911	1	0.97965		1.00291										98.4962				1.50376
	56		1	1.17729	1	0	1	1.10255		1.17729										99.3898				0.610221
	82		1	0.646365	1	0	1	3.65556		0.646365										99.6516				0.348432
	53		1	1.60802	1	0.548047	1	0.312472		1.60802										99.3699				0.63012
	47		1	0.477805	1	2.87199	1	0.797201		0.477805										99.2851				0.714924
0	32		1	1.20587	1	2.99745	1	0		1.20587										98.8254				1.17463
	69		1	0.465194	1	0	1	1.48417		0.465194										99.7113				0.288739
	44		1	0.570806	1	2.27261	1	0.843451		0.570806										99.4764				0.52356
	74		1	0	1	0	1	1.18481		0										100				0
	69		1	0.569019	1	0	1	2.05449		0.569019										99.6835				0.316456
	85		1	0.399432	1	4.05577	1	0.840909		0.399432										99.6221				0.377929
	76		1	1.06596	1	4.71963	1	0.3232		1.06596										98.6807				1.31926
	57		1	0.531478	1	0.592248	1	1.39078		0.531478										99.5283				0.471698
	50		1	1.88779	1	0.51608	1	0.944265		1.88779										99.5992				0.400802
0.100604	90		1	1.6746	1	1.34167	1	0.527434		1.6746										99.3179				0.682128
	53		1	1.08913	1	4.1582	1	0.311548		1.08913										97.7255				2.27445
	90		1	1.75145	1	0	1	0.812332		1.75145										99.7372				0.262812
	51		1	0.397718	1	3.78295	1	0.830537		0.397718										99.5704				0.429646
	67		1	1.32952	1	3.43044	1	0.482062		1.32952										99.1687				0.831255
	44		1	1.4334	1	0	1	0.871479		1.4334										99.6226				0.377358
	65		1	0.620035	1	1.87678	1	0.957879		0.620035										99.6534				0.346566
	53		1	2.00911	1	0	1	0.909503		2.00911										99.7838				0.216216
	82		1	0.682879	1	0	1	1.32203		0.682879										99.4628				0.537153
1.89394	68		1	0.999847	1	0	1	1.80814		0.999847										99.6318				0.368189
	72		1	1.15821	1	4.38557	1	0.421053		1.15821										97.4389				2.56112
			1	0.659664	1	2.68468	1	2.2329		0.659664										99.5472				0.45283
	75		1	1.02628	1	0	1	1.32271		1.02628										100				0
	49		1	0.262837	1	5.39292	1	0.708792		0.262837										98.7952				1.20482
	28		1	1.41395	1	3.21673	1	0.68921		1.41395										99.1346				0.865385
1.26582	58		1	0.766565	1	5.06324	1	0.30602		0.766565										99.5509				0.449066
0.226586	80		1	0.611383	1	4.44354	1	0.364032		0.611383										97.0382				2.96181
	58		1	1.02846	1	0	1	1.1756		1.02846										99.7209				0.279135
0.18622	47		1	2.83605	1	2.05911	1	0.298628		2.83605										98.2				1.8
0.277008	63		1	0.96189	1	0	1	1.2223		0.96189										99.7708				0.229183
0.530504	54		1	0.927211	1	1.26438	1	1.00888		0.927211										99.646				0.353982
	41		1	3.17388	1	0.55653	1	0.681079		3.17388										99.4987				0.501253
0.054825	34		1	0.38925	1	3.5888	1	0.462018		0.38925										99.0509				0.949051
	29		1	1.09298	1	0.85643	1	0.722184		1.09298										99.6854				0.31456
0	43		1	1.82247	1	2.0537	1	0.573658		1.82247										99.2486				0.751409
	73		1	0.316158	1	3.73283	1	0.729809		0.316158										99.1342				0.865801
0.331492	54		1	0.666003	1	0	1	2.2514		0.666003										99.9088				0.0912409
	44		1	0.579953	1	0.852638	1	1.4799		0.579953										99.8399				0.160128
			1	2.11005	1	0	1	0.719413		2.11005										99.5434				0.456621
1.62338	73		1	0.425663	1	2.3898	1	0.961965		0.425663										99.6663				0.333704
0.199203	86		1	1.53615	1	1.61182	1	0		1.53615										99.5597				0.440252
	24		1	0.270077	1	1.17413	1	1.25826		0.270077										99.6845				0.315457
0.306122	62		1	1.17647	1	1.08586	1	0.75096		1.17647										98.9744				1.02564
0.547945	34		1	0.710692	1	0	1	1.48991		0.710692										99.9343				0.065703
1.11111	54		1	0.950418	1	3.5194	1	0.583346		0.950418										99.3053				0.694746
	65		1	0.542276	1	0.958333	1	1.52982		0.542276										99.6006				0.399361
0.308642	46		1	1.17687	1	0.591874	1	0.995262		1.17687										99.3258				0.674157
0.251889	86		1	1.47605	1	2.06647	1	0		1.47605										99.3782				0.621762
	76		1	1.80219	1	2.67679	1	0.365855		1.80219										96.6719				3.32805
0.566251	64		1	1.06672	1	0	1	1.27183		1.06672										99.7368				0.263158
	74		1	0.788864	1	1.69594	1	1.15056		0.788864										99.7492				0.250836
	45		1	0.878484	1	1.84053	1	0.913923		0.878484										99.2767				0.723258
0.351288	74		1	1.81405	1	1.18026	1	0.664002		1.81405										98.9362				1.06383
	60		1	0.518572	1	2.61247	1	0.867065		0.518572										98.9549				1.0451
	64		1	0.501807	1	1.666	1	1.4215		0.501807										99.6789				0.32113
	50		1	0.205724	1	2.44477	1	2.1542		0.205724										99.5846				0.415369
	59		1	0.764384	1	1.5604	1	1.0036		0.764384										99.2362				0.763845
2.27273	70		1	0.676426	1	0	1	1.57655		0.676426										100				0
0.16129			1	1.09467	1	4.29157	1	0.0711739		1.09467										98.0634				1.93662
0.311203	76		1	1.98763	1	1.38705	1	0.361049		1.98763										99.701				0.298954
0	11		1	0.875453	1	1.54919	1	1.00052		0.875453										99.3582				0.641774
0.265018	57		1	0.529221	1	5.35304	1	0.715795		0.529221										98.8558				1.14416
0.199402	54		1	1.54472	1	1.63384	1	0.380085		1.54472										98.7013				1.2987
	86		1	1.99838	1	2.63786	1	0.314432		1.99838										98.9943				1.00575
	75		1	1.70973	1	1.75278	1	0.193056		1.70973										99.292				0.707965
0.290276	40		1	2.28972	1	3.0034	1	0.438334		2.28972										97.7839				2.21607
	43		1	0.730396	1	1.79121	1	2.68681		0.730396										99.0369				0.963082
	60		1	1.03349	1	0.627612	1	1.10223		1.03349										99.5924				0.407609
	95		1	0.711083	1	6.6469	1	0.351265		0.711083										98.7635				1.23648
	56		1	0.944648	1	3.76754	1	0		0.944648										99.5587				0.441306
			1	0	1	0	1	1.52593		0										99.9192				0.0808407
	78		1	1.00855	1	1.60226	1	0.88643		1.00855										99.8088				0.191205
0.84317	58		1	0.699459	1	0.7764	1	1.19604		0.699459										99.85				0.150038
0.952381	75		1	1.10093	1	2.23606	1	0.595587		1.10093										98.0254				1.97461
	61		1	1.62942	1	0	1	0.55		1.62942										99.5736				0.426439
	54		1	0.501502	1	1.97926	1	1.0015		0.501502										99.6262				0.373832
			1	0.281087	1	2.86475	1	0.811463		0.281087										98.7797				1.22034
	41		1	0	1	4.5302	1	1.81452		0										99.9349				0.0650618
0.452489	45		1	1.13074	1	0.456184	1	1.03967		1.13074										99.6155				0.384451
	62		1	0.529366	1	5.42222	1	0.281918		0.529366										98.4807				1.51934
0.255754	66		1	1.45576	1	0.784229	1	0.803673		1.45576										99.606				0.393959
	84		1	1.34725	1	0	1	1.02636		1.34725										99.7449				0.255102
	52		1	1.79011	1	0	1	0.719205		1.79011										99.2945				0.705467
	40		1	0.269663	1	0	1	1.94726		0.269663										99.7925				0.207469
0.045249	58		1	1.22976	1	1.72857	1	0.6603		1.22976										98.6122				1.38776
1.54739	46		1	0.533895	1	2.92857	1	0.819036		0.533895										99.2683				0.731707
	66		1	0.637214	1	5.19247	1	3.45414		0.637214										99.4507				0.549325
0.095147	40		1	0.377037	1	1.24065	1	1.47943		0.377037										99.8132				0.186829
	77		1	0.618697	1	0	1	1.259		0.618697										99.843				0.156986
0.122699	27		1	0.850575	1	0	1	1.31051		0.850575										99.9002				0.0998004
2.14477	85		1	0.617468	1	2.82054	1	0.826331		0.617468										99.564				0.436009
	63		1	1.21823	1	2.5238	1	0.445407		1.21823										99.567				0.433034
0.072411	45		1	0.814377	1	0.530528	1	1.18606		0.814377										99.865				0.134953
	0		1	1.56386	1	1.8245	1	0.483091		1.56386										98.6399				1.36006
1.60772	46		1	0.358944	1	3.63667	1	0.744979		0.358944										97.8723				2.12766
2.08333	79		1	0.621692	1	1.94827	1	0.891539		0.621692										99.1379				0.862069
0.321543	38		1	1.71902	1	1.2541	1	0.63872		1.71902										99.5328				0.467168
0.110742	71		1	0.252672	1	1.0609	1	1.14931		0.252672										99.6986				0.301356
0.127226	59		1	0.440264	1	4.04096	1	0.724701		0.440264										99.0585				0.941493
	60		1	1.63069	1	0.369164	1	1.08438		1.63069										99.9388				0.0611621
1.50565	31		1	2.28235	1	0	1	0.853194		2.28235										99.7004				0.299625
0.636943	63		1	1.12347	1	2.59805	1	0.388154		1.12347										99.1919				0.808081
0.15674	71		1	0.871965	1	3.53731	1	0.725739		0.871965										99.5711				0.428922
	53		1	1.06707	1	1.10094	1	0.924495		1.06707										99.4161				0.583942
0.27137	60
0	49										3.27165
	48										0
0.946372	69										0.916392
0.091075	27										0
	48										0.957834
1.37457	32										5.4431
0.171086	46										3.04239
0.557103	48										1.06243
0.427807	49										2.85969
3.57143	49										0.943376
0.394089	42										13.0327
0.417827	70										5.11155
0.049213	62										7.63361
	30										0.807563
0.961538	29										3.53773
0.769231	46										3.49359
0.493827	86										1.45444
0.202429	63										4.15354
	72										0
	62										0
0.084495	58										0
	75										6.62983
0.15	43										0
1.05263	20										0
1.74825	57										2.58899
2.33918	74										1.40641
2.33918	61										4.88194
0.754717											1.05717
0.554785	82										2.29332
0.096837	58										6.01522
4.51613	67										0
0.241663											2.43274
0.053735	64										2.11111
0	79										4.82778
0	82										3.85043
1.77515	57										0
0.593824	86										1.81495
2.01005	80										2.73055
1.56863	65										2.69007
0.156495	71										0
0.626305	54										2.87467
	46										5.13793
	80										2.11017
	78										0
	75										4.63691
	43										5.1123
											3.17228
											1.17029
											1.10984
											1.37205
											1.37684
											1.4375
											2.55427
											5.53125
											0.639815
											2.16524
											1.5619
											1.71469
											0.389483
											2.65351
											3.37169
											0.375961
											5.06343
											1.13297
											2.08432
											3.90962
											1.94868
											0.501971
											1.36022
											2.11935
											1.09911
											0
											0
											0.548047
											2.87199
											2.99745
											0
											2.27261
											0
											0
											4.05577
											4.71963
											0.592248
											0.51608
											1.34167
											4.1582
											0
											3.78295
											3.43044
											0
											1.87678
											0
											0
											0
											4.38557
											2.68468
											0
											5.39292
											3.21673
											5.06324
											4.44354
											0
											2.05911
											0
											1.26438
											0.55653
											3.5888
											0.85643
											2.0537
											3.73283
											0
											0.852638
											0
											2.3898
											1.61182
											1.17413
											1.08586
											0
											3.5194
											0.958333
											0.591874
											2.06647
											2.67679
											0
											1.69594
											1.84053
											1.18026
											2.61247
											1.666
											2.44477
											1.5604
											0
											4.29157
											1.38705
											1.54919
											5.35304
											1.63384
											2.63786
											1.75278
											3.0034
											1.79121
											0.627612
											6.6469
											3.76754
											0
											1.60226
											0.7764
											2.23606
											0
											1.97926
											2.86475
											4.5302
											0.456184
											5.42222
											0.784229
											0
											0
											0
											1.72857
											2.92857
											5.19247
											1.24065
											0
											0
											2.82054
											2.5238
											0.530528
											1.8245
											3.63667
											1.94827
											1.2541
											1.0609
											4.04096
											0.369164
											0
											2.59805
											3.53731
											1.10094
												0.824814
												0.265611
												0.871947
												0.791195
												1.21409
												0.742241
												0.573203
												0.918534
												0.801287
												0.433162
												0.250745
												0.821852
												0.393758
												1.16421
												0.635687
												0.766526
												0.215249
												0.860596
												1.14107
												3.31516
												1.58511
												0.384885
												1.08493
												0.551695
												0.268632
												1.07027
												0.184224
												0.610944
												0.332544
												0.16135
												0.235012
												0.776493
												0.719482
												0
												0
												1.23743
												0.249936
												0.0973202
												0.435421
												0.833333
												0.336612
												0.430312
												0.944076
												1.29613
												0.886773
												0.435271
												0.34298
												1.03702
												0.558678
												0.931856
												0.735422
												0
												0.900775
												0.515898
												1.31687
												0.813837
												0.951644
												0.443523
												1.15874
												0.575735
												0.491021
												1.2238
												0.278735
												1.0089
												1.07365
												0.733274
												1.18078
												0.621977
												0.788162
												0.868871
												0.97965
												1.10255
												3.65556
												0.312472
												0.797201
												0
												1.48417
												0.843451
												1.18481
												2.05449
												0.840909
												0.3232
												1.39078
												0.944265
												0.527434
												0.311548
												0.812332
												0.830537
												0.482062
												0.871479
												0.957879
												0.909503
												1.32203
												1.80814
												0.421053
												2.2329
												1.32271
												0.708792
												0.68921
												0.30602
												0.364032
												1.1756
												0.298628
												1.2223
												1.00888
												0.681079
												0.462018
												0.722184
												0.573658
												0.729809
												2.2514
												1.4799
												0.719413
												0.961965
												0
												1.25826
												0.75096
												1.48991
												0.583346
												1.52982
												0.995262
												0
												0.365855
												1.27183
												1.15056
												0.913923
												0.664002
												0.867065
												1.4215
												2.1542
												1.0036
												1.57655
												0.0711739
												0.361049
												1.00052
												0.715795
												0.380085
												0.314432
												0.193056
												0.438334
												2.68681
												1.10223
												0.351265
												0
												1.52593
												0.88643
												1.19604
												0.595587
												0.55
												1.0015
												0.811463
												1.81452
												1.03967
												0.281918
												0.803673
												1.02636
												0.719205
												1.94726
												0.6603
												0.819036
												3.45414
												1.47943
												1.259
												1.31051
												0.826331
												0.445407
												1.18606
												0.483091
												0.744979
												0.891539
												0.63872
												1.14931
												0.724701
												1.08438
												0.853194
												0.388154
												0.725739
												0.924495

## Sheet: Fig. 9A-F
Fig. 9A				Fig. 9B				Fig. 9C				Fig. 9D				Fig. 9E				Fig. 9F
Overall survival blood density				Overall survival uninvolved lung density				Overall survival uninvolved lung enriched clonality				Lung cancer-specific survival blood density				Lung cancer-specific survival uninvolved lung density				Lung cancer-specific survival uninvolved lung enriched clonality
Follow Up	Low	High		Survival	High	Low		Survival	High	Low		Follow Up	Low	High		Survival	Low	High		Survival	Low	High
5.26849	0			0.11499	0			0.11499	0			5.26489	0			5.26489		0		8.83778		0
11.2356	0			3.33744	1			3.33744	1			12.7447	0			1.49487		1		3.06639		1
1.08767	1			2.85284	1			2.85284	1			1.49487	1			8.83778		0		4.32033		1
5.28219	1			0.240931	1			0.240931	1			11.9069	0			2.31622		1		11.2279		0
3.02192	1			0.073922	1			0.073922	1			5.38535	0			3.06639		1		0.769336		1
4.45205	1			10.5489	1			10.5489	1			7.39494	0			4.32033		1		0.52293		1
8.95068	1			12.7693	1			12.7693	1			0.774812	1			1.08693		1		5.79877		0
0.745205	1			1.41547	1			1.41547	1			8.83778	0			1.86174		1		7.34018		0
0.969863	1			12.5092	0			12.5092	0			5.49487	0			11.2115		0		3.32375		1
1.86301	1			10.0945	0			10.0945	0			2.31622	1			11.2279		0		1.15264		1
1.50959	1			5.89459	1			5.89459	1			11.9863	1			0.769336		1		4.3833		1
11.2192	0			3.22519	1			3.22519	1			4.08487	1			0.52293		1		4.08214		1
0.786301	1			3.33744	1			3.33744	1			3.06639	1			8.30664		1		1.98768		1
4.32329	1			1.32238	1			1.32238	1			1.40452	1			5.79877		0		1.31964		1
3.06849	1			4.31759	1			4.31759	1			9.12252	0			7.34018		0		4.46817		1
0.421918	1			4.4052	1			4.4052	1			4.32033	1			3.32375		1		3.25257		1
5.7726	1			7.99452	1			7.99452	1			1.08693	1			1.15264		1		4.97194		0
1.48767	1			1.31964	1			1.31964	1			10.4641	0			4.3833		1		8.85969		0
7.80822	0			12.7995	0			12.7995	0			0.969199	1			4.08214		1		5.30595		0
4.08767	1			3.25257	1			3.25257	1			1.86174	1			6.82272		0		6.84189		0
4.3863	1			3.24983	1			3.24983	1			10.1875	0			7.6961		0		8.01369		0
8.14521	1			3.68789	1			3.68789	1			6.70226	1			1.98768		1		9.67557		0
10.5562	1			4.46817	1			4.46817	1			12.501	0			10.6721		0		12.8433		0
4.08493	1			3.32375	1			3.32375	1			11.2115	0			1.31964		1		7.99452		1
5.38904	0			8.15606	1			8.15606	1			11.2279	0			5.41821		1		0.818617		1
3.85205	1			6.49692	1			6.49692	1			7.58932	1			4.46817		1		9.295		0
2.31781	1			3.37851	1			3.37851	1			0.769336	1			3.25257		1		1.32238		1
1.49589	1			10.7598	1			10.7598	1			0.52293	1			4.97194		0		2.43121		1
11.9945	1			9.295	0			9.295	0			8.30664	1			6.85284		0		3.22519		1
0.794521	1			8.01369	0			8.01369	0			8.13963	1			8.72827		0		3.37851		1
0.523288	1			2.43121	1			2.43121	1			9.45106	0			5.38262		0		0.651608		1
7.4	0			8.83778	0			8.83778	0			1.03491	1			8.85969		0		1.41547		1
1.03562	1			0.769336	1			0.769336	1			5.79877	0			1.39904		1		1.24298		1
7.79726	0			0.651608	1			0.651608	1			7.80288	0			5.30595		0		12.7995		0
11.7507	1			4.05476	1			4.05476	1			7.34018	0			6.84189		0		12.5092		0
11.9151	0			1.15264	1			1.15264	1			3.32375	1			8.01369		0		4.4052		1
1.85753	1			1.24298	1			1.24298	1			4.0575	1			9.67557		0		6.12731		1
7.59452	1			11.2279	0			11.2279	0			5.76865	1			12.8433		0		3.33744		1
10.1945	0			3.06639	1			3.06639	1			1.15264	1			7.99452		1		10.9213		0
5.80274	0			10.9213	0			10.9213	0			1.85626	1			0.818617		1		4.31759		1
3.16986	1			0.421629	1			0.421629	1			4.3833	1			9.295		0		2.85284		1
6.47397	1			0.52293	1			0.52293	1			4.08214	1			1.32238		1		3.24983		1
3.32603	1			7.94251	1			7.94251	1			0.421629	1			13.3059		0		0.11499		0
6.36986	1			1.98768	1			1.98768	1			6.82272	0			2.43121		1		11.7207		0
9.45753	0			3.01985	1			3.01985	1			7.79192	0			2.90486		1		0.240931		1
8.95068	1			4.32033	1			4.32033	1			1.62628		1		4.32307		1		10.0945		0
6.50137	1			4.08214	1			4.08214	1			9.50582		0		4.74743		1		5.49487		0
10.4712	0			6.84189	0			6.84189	0			7.6961		0		1.50034		1		1.40452		1
8.31233	1			7.34018	0			7.34018	0			8.79945		0		0.561259		0		9.12252		0
1.15342	1			8.85969	0			8.85969	0			5.84531		0		8.51198		1		6.70226		1
0.769863	1			4.97194	0			4.97194	0			9.37166		0		3.22519		1		7.58932		1
12.5096	0			5.30595	0			5.30595	0			2.81725		0		1.15264		1		8.13963		1
10.726	1			5.79877	0			5.79877	0			1.98768		1		3.37851		1		7.80288		0
8.84384	0			4.3833	1			4.3833	1			6.14921		0		0.651608		1		4.0575		1
6.70685	1			0.818617	1			0.818617	1			10.6721		0		1.41547		1		5.76865		1
1.20548	1			0.054757	1			0.054757	1			0.506502		1		1.24298		1		9.50582		0
5.56164	1			3.96167	1			3.96167	1			10.4422		1		12.7995		0		8.79945		0
12.7534	0			1.50034	1			1.51951	1			10.7926		1		12.5092		0		2.81725		0
0.775342	1			1.08693	1			2.64203	1			1.31964		1		15.9863		0		6.14921		0
9.12877	0			0.572211	1			12.8433	0			0.416153		1		4.4052		1		0.506502		1
7.34521		0		15.9863	0			0.506502	1			5.41821		1		14.3545		0		10.7926		1
5.49863		0		1.39904	1			5.15811	1			4.46817		1		6.12731		1		0.416153		1
6.8274		0		15.5784	0			2.77892	1			3.25257		1		8.95551		0		8.3039		0
4.06027		1		2.90486	1			6.74059	1			3.26899		0		3.33744		1		5.89185		0
1.40548		1		14.3546	0			2.03149	1			2.8282		1		1.48392		1		6.23682		1
3.26575		1		0.175222	1			10.4422	1			4.14237		0		3.1321		1		10.4422		1
3.33973		1		1.15264	1			12.6434	1			4.97194		0		10.9213		0		8.42437		0
8.01918		0		4.12868	1			3.38125	1			6.85284		0		4.31759		1		4.3039		1
9.51233		0		3.1321	1			6.12731	1			8.72827		0		4.11225		1		3.38125		1
4.13151		1		1.69747	1			9.98768	0			8.3039		0		7.69062		0		7.90691		0
6.22466		1		5.41821	1			4.3039	1			7.35387		0		2.85284		1		5.2731		0
8		1		4.74743	1			8.20808	1			5.38262		0		3.24983		1		6.37645		1
6.84658		0		7.6961	0			12.397	1			5.89185		0		0.11499		0		4.87064		1
8.2137		1		13.306	0			8.85147	1			8.85969		0		11.7207		0		12.6434		1
4.05753		1		8.51198	1			2.9295	1			9.10609		0		15.5784		0		9.98768		0
10.8		1		10.6721	0			6.37645	1			1.39904		1		10.8309		0		5.15811		1
8.73425		0		8.30664	1			5.76865	1			5.30595		0		0.240931		1		2.64203		1
8.80548		0		6.86653	1			1.40452	1			6.84189		0		10.0945		0		2.77892		1
0.416438		1		6.46954	1			9.67556	0			6.2204		1		12.7447	0			5.26489	0
6.85753		0		5.33333	1			6.70226	1			8.01369		0		5.38535	0			1.49487	1
1.98904		1		6.81999	1			4.87064	1			9.67557		0		7.39494	0			2.31622	1
9.68219		0		0.561259	0			0.0383299	1			11.4305		0		0.774812	1			1.08693	1
10.7671		1		10.8309	0			6.23682	1			12.8433		0		5.49487	0			1.86174	1
7.3589		0		4.11225	1			9.50582	0			9.56331		0		11.9863	1			11.2115	0
10.6795		0		3.16769	1			8.13963	1			12.3669		0		1.40452	1			8.30664	1
9.56986		0		11.7207	0			0.416153	1			7.99452		1		9.12252	0			6.82272	0
1.6274		1		1.86174	1			1.50856	1			0.818617		1		10.4641	0			7.6961	0
1.4		1		3.84942	1			8.94456	1			9.295		0		0.969199	1			10.6721	0
3.25479		1		8.95551	0			3.84394	1			1.32238		1		6.70226	1			5.41821	1
1.32329		1		6.3655	1			7.58932	1			6.12731		0		12.501	0			6.85284	0
1.32055		1		11.2115	0			7.90691	0							7.58932	1			8.72827	0
6.13151		0		1.48392	1			0.785763	1							8.13963	1			5.38262	0
4.47123		1		4.49555	1			8.3039	0							9.45106	0			1.39904	1
9.11233		0		9.37988	1			7.80287	0							1.03491	1			13.3059	0
0.572603		1		8.72827	0			8.79945	0							7.80288	0			2.90486	1
7.70137		0		7.24709	1			4.44901	1							4.0575	1			4.32307	1
8.86575		0		2.31622	1			0.793977	1							5.76865	1			4.74743	1
0.819178		1		0.744695	1			4.05749	1							1.85626	1			1.50034	1
2.81918		0		3.70431	1			9.12252	0							0.421629	1			0.561259	0
5.84932		0		7.69062	0			1.20465	1							7.79192	0			8.51198	1
5.42192		1		1.49487	1			3.26352	1							9.50582	0			1.15264	1
8.30959		0		3.48255	1			8.42437	0							8.79945	0			15.9863	0
9.37808		0		6.85284	0			2.81725	0							5.84531	0			14.3545	0
5.3863		0		6.82272	0			5.49487	0							9.37166	0			8.95551	0
4.14521		0		5.38261	0			6.14921	0							2.81725	0			1.48392	1
11.4384		0		5.26489	0			5.89185	0							6.14921	0			3.1321	1
5.89589		0		4.32307	1			5.2731	0							0.506502	1			4.11225	1
6.15342		0		11.5318	1			1.50034		1						10.4422	1			7.69062	0
5.30959		0		1.51951		1		1.08693		1						10.7926	1			15.5784	0
0.506849		1		2.64203		1		0.572211		1						0.416153	1			10.8309	0
3.70685		1		12.8433		0		15.9863		0						3.26899	0			12.7447	0
3.27123		0		0.506502		1		1.39904		1						8.3039	0			5.38535	0
3.84658		1		5.15811		1		15.5784		0						7.35387	0			7.39494	0
12.8521		0		2.77892		1		2.90486		1						5.89185	0			0.774812	1
4.97534		0		6.74059		1		14.3546		0						9.10609	0			11.9863	1
6.82466		1		2.03149		1		0.175222		1						6.2204	1			10.4641	0
2.83014		1		10.4422		1		1.15264		1						11.4305	0			0.969199	1
12.3753		0		12.6434		1		4.12868		1						9.56331	0			12.501	0
10.4493		1		3.38125		1		3.1321		1						6.12731	0			9.45106	0
9.30137		0		6.12731		1		1.69747		1						6.23682	1			1.03491	1
				9.98768		0		5.41821		1						3.31827	1			1.85626	1
				4.3039		1		4.74743		1						9.98494	0			0.421629	1
				8.20808		1		7.6961		0						8.87337	0			7.79192	0
				12.397		1		13.306		0						10.4422	1			5.84531	0
				8.85147		1		8.51198		1						13.4757	0			9.37166	0
				2.9295		1		10.6721		0						10.037	0			10.4422	1
				6.37645		1		8.30664		1						10.5079	0			3.26899	0
				5.76865		1		6.86653		1						7.17591	0			7.35387	0
				1.40452		1		6.46954		1						8.42437	0			9.10609	0
				9.67556		0		5.33333		1						0.429843	1			6.2204	1
				6.70226		1		6.81999		1						10.1246	0			11.4305	0
				4.87064		1		0.561259		0						8.73374	0			9.56331	0
				0.0383299		1		10.8309		0						4.3614	0			6.12731	0
				6.23682		1		4.11225		1						0.971937	1			3.31827	1
				9.50582		0		3.16769		1						4.3039	1			9.98494	0
				8.13963		1		11.7207		0						3.38125	1			8.87337	0
				0.416153		1		1.86174		1						7.90691	0			13.4757	0
				1.50856		1		3.84942		1						10.6448	0			10.037	0
				8.94456		1		8.95551		0						5.2731	0			10.5079	0
				3.84394		1		6.3655		1						7.20055	1			7.17591	0
				7.58932		1		11.2115		0						3.95346	1			0.429843	1
				7.90691		0		1.48392		1						11.5811	0			10.1246	0
				0.785763		1		4.49555		1						1.01027	1			8.73374	0
				8.3039		0		9.37988		1						6.37645	1			4.3614	0
				7.80287		0		8.72827		0						0.722793	1			0.971937	1
				8.79945		0		7.24709		1						4.87064	1			10.6448	0
				4.44901		1		2.31622		1						12.6434	1			7.20055	1
				0.793977		1		0.744695		1						2.82546	1			3.95346	1
				4.05749		1		3.70431		1						9.98768	0			11.5811	0
				9.12252		0		7.69062		0						5.15811	1			1.01027	1
				1.20465		1		1.49487		1						2.64203	1			0.722793	1
				3.26352		1		3.48255		1						11.54	0			2.82546	1
				8.42437		0		6.85284		0						7.50445	0			11.54	0
				2.81725		0		6.82272		0						13.7084	0			7.50445	0
				5.49487		0		5.38261		0						2.15743	1			2.15743	1
				6.14921		0		5.26489		0						3.43053	1			3.43053	1
				5.89185		0		4.32307		1						2.77892	1
				5.2731		0		3.43053		1
				3.43053		1		0.971937		1
				0.971937		1		16.3395		1
				16.3395		1		7.50445		0
				7.50445		0		0.429843		1
				0.429843		1		3.95346		1
				3.95346		1		0.0438056		1
				0.0438056		1		11.5811		0
				11.5811		0		10.7926		1
				10.7926		1		13.4757		0
				13.4757		0		11.7426		1
				11.7426		1		12.501		0
				12.501		0		12.7447		0
				12.7447		0		10.6448		0
				10.6448		0		10.7187		1
				10.7187		1		10.4641		0
				10.4641		0		7.20055		1
				7.20055		1		9.98494		0
				9.98494		0		1.01027		1
				1.01027		1		10.4422		1
				10.4422		1		11.9863		1
				11.9863		1		10.037		0
				10.037		0		0.969199		1
				0.969199		1		11.54		0
				11.54		0		1.48665		1
				1.48665		1		11.4305		0
				11.4305		0		6.2204		1
				6.2204		1		9.37166		0
				9.37166		0		3.31828		1
				3.31828		1		9.56331		0
				9.56331		0		6.54346		1
				6.54346		1		2.82546		1
				2.82546		1		5.55784		1
				5.55784		1		1.03491		1
				1.03491		1		7.17591		0
				7.17591		0		10.1246		0
				10.1246		0		0.774812		1
				0.774812		1		8.87337		0
				8.87337		0		8.94456		1
				8.94456		1		10.5079		0
				10.5079		0		0.722793		1
				0.722793		1		0.421629		1
				0.421629		1		5.27858		1
				5.27858		1		9.45106		0
				9.45106		0		8.73374		0
				8.73374		0		9.10609		0
				9.10609		0		7.39493		0
				7.39493		0		1.85626		1
				1.85626		1		6.99521		1
				6.99521		1		7.35387		0
				7.35387		0		2.15743		1
				2.15743		1		7.79192		0
				7.79192		0		6.12731		0
				6.12731		0		5.84531		0
				5.84531		0		3.26899		0
				3.26899		0		5.38535		0
				5.38535		0		4.3614		0
				4.3614		0
				13.7084		0

## Sheet: Fig. S1A-F
Fig. S1A		Fig. S1B		Fig. S1C		Fig. S1D			Fig. S1E			Fig. S1F
Tumor density		Tumor richness		Tumor clonality		Density vs Richness			Density vs Clonality			Richness vs Clonality
Density		Richness		Clonality		Density	Richness		Density	Clonality		Richness	Clonality
1		20479		0.3626		0.392048	20479		0.392048	0.1058		20479	0.1058
0.602326		17997		0.3173		1	17997		1	0.0959		17997	0.0959
0.596088		15025		0.3076		0.383694	15025		0.383694	0.1538		15025	0.1538
0.594441		14043		0.3027		0.335922	14043		0.335922	0.1316		14043	0.1316
0.593855		14035		0.2827		0.449937	14035		0.449937	0.155		14035	0.155
0.5812		13605		0.2722		0.328867	13605		0.328867	0.0773		13605	0.0773
0.550508		12986		0.2667		0.305711	12986		0.305711	0.0719		12986	0.0719
0.53284		12563		0.2642		0.37061	12563		0.37061	0.116		12563	0.116
0.516403		12377		0.2612		0.33768	12377		0.33768	0.1577		12377	0.1577
0.483458		11520		0.2573		0.308444	11520		0.308444	0.1255		11520	0.1255
0.482351		11475		0.2565		0.453005	11475		0.453005	0.0942		11475	0.0942
0.481598		10735		0.2516		0.312172	10735		0.312172	0.106		10735	0.106
0.472534		10653		0.2511		0.386427	10653		0.386427	0.1222		10653	0.1222
0.466832		10595		0.2477		0.482351	10595		0.482351	0.1384		10595	0.1384
0.458725		10583		0.2399		0.360607	10583		0.360607	0.0753		10583	0.0753
0.453005		10431		0.2398		0.259955	10431		0.259955	0.1171		10431	0.1171
0.450263		10380		0.2357		0.10988	10380		0.10988	0.0908		10380	0.0908
0.449937		9789		0.2353		0.450263	9789		0.450263	0.1697		9789	0.1697
0.449034		9102		0.2347		0.237672	9102		0.237672	0.1913		9102	0.1913
0.445375		9056		0.2329		0.436094	9056		0.436094	0.1237		9056	0.1237
0.436094		9042		0.2325		0.346526	9042		0.346526	0.1454		9042	0.1454
0.434556		8991		0.231		0.550508	8991		0.550508	0.1864		8991	0.1864
0.424556		8967		0.2303		0.407759	8967		0.407759	0.1393		8967	0.1393
0.424501		8626		0.2238		0.289626	8626		0.289626	0.0976		8626	0.0976
0.421606		8546		0.2166		0.424556	8546		0.424556	0.0965		8546	0.0965
0.416754		8383		0.2144		0.323114	8383		0.323114	0.1349		8383	0.1349
0.410778		8234		0.2132		0.602326	8234		0.602326	0.1736		8234	0.1736
0.407759		8209		0.2117		0.304954	8209		0.304954	0.1474		8209	0.1474
0.406603		8184		0.2099		0.39957	8184		0.39957	0.1217		8184	0.1217
0.404526		8107		0.2095		0.225442	8107		0.225442	0.1261		8107	0.1261
0.39957		8009		0.2081		0.596088	8009		0.596088	0.2132		8009	0.2132
0.396344		7931		0.2078		0.324527	7931		0.324527	0.1472		7931	0.1472
0.392048		7895		0.2053		0.29922	7895		0.29922	0.1004		7895	0.1004
0.389868		7796		0.2004		0.281238	7796		0.281238	0.1412		7796	0.1412
0.386427		7469		0.1944		0.416754	7469		0.416754	0.1788		7469	0.1788
0.383694		7347		0.1941		0.175758	7347		0.175758	0.1468		7347	0.1468
0.37061		7344		0.1934		0.364413	7344		0.364413	0.1605		7344	0.1605
0.364413		7262		0.1917		0.282879	7262		0.282879	0.1232		7262	0.1232
0.362089		7143		0.1913		0.268301	7143		0.268301	0.0762		7143	0.0762
0.360607		6994		0.1898		0.285531	6994		0.285531	0.1822		6994	0.1822
0.358192		6968		0.1898		0.302889	6968		0.302889	0.1475		6968	0.1475
0.347182		6963		0.1892		0.424501	6963		0.424501	0.1504		6963	0.1504
0.346526		6912		0.1888		0.196787	6912		0.196787	0.1709		6912	0.1709
0.342018		6905		0.1864		0.358192	6905		0.358192	0.1226		6905	0.1226
0.34094		6879		0.1862		0.516403	6879		0.516403	0.2099		6879	0.2099
0.33768		6878		0.1822		0.270492	6878		0.270492	0.1709		6878	0.1709
0.336095		6866		0.1818		0.445375	6866		0.445375	0.2573		6866	0.2573
0.335922		6811		0.1809		0.34094	6811		0.34094	0.1024		6811	0.1024
0.328867		6780		0.1808		0.297437	6780		0.297437	0.1408		6780	0.1408
0.32665		6774		0.1808		0.285257	6774		0.285257	0.0751		6774	0.0751
0.326479		6774		0.1788		0.251213	6774		0.251213	0.2347		6774	0.2347
0.324527		6697		0.1788		0.233465	6697		0.233465	0.0701		6697	0.0701
0.324491		6609		0.1786		0.404526	6609		0.404526	0.2166		6609	0.2166
0.323114		6574		0.178		0.300775	6574		0.300775	0.1862		6574	0.1862
0.319274		6554		0.1772		0.347182	6554		0.347182	0.1753		6554	0.1753
0.318484		6511		0.1753		0.53284	6511		0.53284	0.1135		6511	0.1135
0.31628		6509		0.175		0.180604	6509		0.180604	0.0757		6509	0.0757
0.312172		6503		0.1747		0.174814	6503		0.174814	0.1448		6503	0.1448
0.309981		6494		0.1736		0.336095	6494		0.336095	0.1291		6494	0.1291
0.308444		6386		0.171		0.481598	6386		0.481598	0.2053		6386	0.2053
0.307733		6383		0.1709		0.193283	6383		0.193283	0.0953		6383	0.0953
0.305711		6371		0.1709		0.161265	6371		0.161265	0.1338		6371	0.1338
0.304954		6344		0.1697		0.251533	6344		0.251533	0.102		6344	0.102
0.303817		6325		0.1644		0.272092	6325		0.272092	0.2399		6325	0.2399
0.303366		6303		0.1643		0.389868	6303		0.389868	0.1747		6303	0.1747
0.302889		6290		0.1634		0.265544	6290		0.265544	0.1061		6290	0.1061
0.302335		6261		0.1634		0.32665	6261		0.32665	0.1213		6261	0.1213
0.300775		6255		0.1628		0.264177	6255		0.264177	0.0732		6255	0.0732
0.29922		6234		0.162		0.184406	6234		0.184406	0.1383		6234	0.1383
0.297437		6214		0.1616		0.226766	6214		0.226766	0.1316		6214	0.1316
0.29156		6184		0.1609		0.594441	6184		0.594441	0.2612		6184	0.2612
0.289626		6184		0.1606		0.237651	6184		0.237651	0.2144		6184	0.2144
0.288654		6176		0.1605		0.406603	6176		0.406603	0.1399		6176	0.1399
0.288343		6169		0.1594		0.210285	6169		0.210285	0.1137		6169	0.1137
0.285531		6141		0.1588		0.239108	6141		0.239108	0.1085		6141	0.1085
0.285257		6100		0.1577		0.307733	6100		0.307733	0.1888		6100	0.1888
0.282879		6058		0.1571		0.434556	6058		0.434556	0.0985		6058	0.0985
0.281238		6043		0.157		0.410778	6043		0.410778	0.1634		6043	0.1634
0.278954		6033		0.1552		0.278954	6033		0.278954	0.1244		6033	0.1244
0.278807		5974		0.155		0.288654	5974		0.288654	0.175		5974	0.175
0.272092		5959		0.1549		0.239944	5959		0.239944	0.1162		5959	0.1162
0.27138		5833		0.1546		0.29156	5833		0.29156	0.072		5833	0.072
0.270492		5813		0.1546		0.230579	5813		0.230579	0.0733		5813	0.0733
0.270122		5792		0.1539		0.362089	5792		0.362089	0.1644		5792	0.1644
0.268301		5738		0.1538		0.213489	5738		0.213489	0.0908		5738	0.0908
0.267044		5734		0.1533		0.466832	5734		0.466832	0.2511		5734	0.2511
0.265544		5719		0.1525		0.165048	5719		0.165048	0.15		5719	0.15
0.264177		5698		0.1516		0.236001	5698		0.236001	0.1788		5698	0.1788
0.259955		5660		0.1504		0.27138	5660		0.27138	0.1606		5660	0.1606
0.251533		5611		0.15		0.472534	5611		0.472534	0.2516		5611	0.2516
0.251213		5601		0.149		0.245911	5601		0.245911	0.1072		5601	0.1072
0.246298		5504		0.1486		0.195884	5504		0.195884	0.0636		5504	0.0636
0.245911		5486		0.1477		0.180343	5486		0.180343	0.1075		5486	0.1075
0.24547		5479		0.1475		0.309981	5479		0.309981	0.1634		5479	0.1634
0.239944		5467		0.1474		0.219035	5467		0.219035	0.1271		5467	0.1271
0.239108		5457		0.1472		0.133572	5457		0.133572	0.0974		5457	0.0974
0.238204		5434		0.1472		0.212977	5434		0.212977	0.1898		5434	0.1898
0.237672		5424		0.1468		0.161259	5424		0.161259	0.0925		5424	0.0925
0.237651		5369		0.1463		0.219418	5369		0.219418	0.1477		5369	0.1477
0.236179		5356		0.146		0.24547	5356		0.24547	0.107		5356	0.107
0.236001		5318		0.1454		0.288343	5318		0.288343	0.1594		5318	0.1594
0.235573		5301		0.1448		0.303817	5301		0.303817	0.2398		5301	0.2398
0.233465		5269		0.1448		0.102204	5269		0.102204	0.0919		5269	0.0919
0.232156		5211		0.1444		0.157774	5211		0.157774	0.103		5211	0.103
0.231738		5172		0.1434		0.236179	5172		0.236179	0.1809		5172	0.1809
0.230579		5172		0.1428		0.139066	5172		0.139066	0.1046		5172	0.1046
0.230175		5157		0.1419		0.235573	5157		0.235573	0.1028		5157	0.1028
0.226766		5101		0.1412		0.207521	5101		0.207521	0.0932		5101	0.0932
0.22549		5095		0.1411		0.421606	5095		0.421606	0.3076		5095	0.3076
0.225442		5059		0.1408		0.22549	5059		0.22549	0.1247		5059	0.1247
0.220131		4958		0.1405		0.396344	4958		0.396344	0.2303		4958	0.2303
0.219418		4952		0.1399		0.178135	4952		0.178135	0.1283		4952	0.1283
0.219035		4944		0.1393		0.326479	4944		0.326479	0.2357		4944	0.2357
0.216188		4938		0.1384		0.318484	4938		0.318484	0.2642		4938	0.2642
0.216001		4873		0.1383		0.342018	4873		0.342018	0.1063		4873	0.1063
0.213489		4857		0.138		0.319274	4857		0.319274	0.1525		4857	0.1525
0.212977		4822		0.1366		0.181166	4822		0.181166	0.1552		4822	0.1552
0.212959		4807		0.1362		0.278807	4807		0.278807	0.1549		4807	0.1549
0.210285		4782		0.1355		0.324491	4782		0.324491	0.111		4782	0.111
0.209583		4761		0.1349		0.246298	4761		0.246298	0.1248		4761	0.1248
0.208801		4527		0.1348		0.196105	4527		0.196105	0.1135		4527	0.1135
0.20763		4467		0.1346		0.302335	4467		0.302335	0.0926		4467	0.0926
0.207521		4450		0.134		0.458725	4450		0.458725	0.1643		4450	0.1643
0.206092		4423		0.1338		0.483458	4423		0.483458	0.2477		4423	0.2477
0.203426		4390		0.1316		0.20264	4390		0.20264	0.1772		4390	0.1772
0.20264		4370		0.1316		0.184776	4370		0.184776	0.1107		4370	0.1107
0.201929		4353		0.1291		0.31628	4353		0.31628	0.1917		4353	0.1917
0.198742		4352		0.1289		0.5812	4352		0.5812	0.1628		4352	0.1628
0.197156		4328		0.1287		0.174374	4328		0.174374	0.1366		4328	0.1366
0.196787		4301		0.1283		0.189998	4301		0.189998	0.1941		4301	0.1941
0.196105		4273		0.1277		0.101187	4273		0.101187	0.2081		4273	0.2081
0.196094		4257		0.1271		0.449034	4257		0.449034	0.3173		4257	0.3173
0.195884		4226		0.1269		0.141759	4226		0.141759	0.0928		4226	0.0928
0.194146		4216		0.1261		0.231738	4216		0.231738	0.0674		4216	0.0674
0.193283		4184		0.1255		0.18702	4184		0.18702	0.1207		4184	0.1207
0.190709		4158		0.1248		0.18492	4158		0.18492	0.1133		4158	0.1133
0.189998		4084		0.1247		0.151888	4084		0.151888	0.1419		4084	0.1419
0.188517		4055		0.1244		0.208801	4055		0.208801	0.1068		4055	0.1068
0.18702		4044		0.1242		0.270122	4044		0.270122	0.1287		4044	0.1287
0.18492		4006		0.1241		0.135813	4006		0.135813	0.1346		4006	0.1346
0.184776		3997		0.1237		0.115962	3997		0.115962	0.0822		3997	0.0822
0.184406		3996		0.1232		0.149579	3996		0.149579	0.1289		3996	0.1289
0.181242		3940		0.1226		0.216001	3940		0.216001	0.1463		3940	0.1463
0.181166		3928		0.1222		0.169076	3928		0.169076	0.1571		3928	0.1571
0.180604		3869		0.1217		0.196094	3869		0.196094	0.1516		3869	0.1516
0.180343		3847		0.1216		0.238204	3847		0.238204	0.1444		3847	0.1444
0.178135		3845		0.1213		0.120458	3845		0.120458	0.0704		3845	0.0704
0.177863		3823		0.1207		0.230175	3823		0.230175	0.1242		3823	0.1242
0.175758		3819		0.1185		0.113029	3819		0.113029	0.1092		3819	0.1092
0.17574		3790		0.1177		0.303366	3790		0.303366	0.1898		3790	0.1898
0.174814		3782		0.1171		0.593855	3782		0.593855	0.1277		3782	0.1277
0.174374		3777		0.1162		0.127334	3777		0.127334	0.1362		3777	0.1362
0.173409		3754		0.116		0.15628	3754		0.15628	0.1185		3754	0.1185
0.171927		3737		0.1137		0.197156	3737		0.197156	0.1818		3737	0.1818
0.171184		3687		0.1135		0.154042	3687		0.154042	0.0572		3687	0.0572
0.169171		3676		0.1135		0.122229	3676		0.122229	0.0821		3676	0.0821
0.169076		3675		0.1133		0.20763	3675		0.20763	0.146		3675	0.146
0.165048		3667		0.1127		0.138856	3667		0.138856	0.138		3667	0.138
0.162267		3626		0.1122		0.08039	3626		0.08039	0.0792		3626	0.0792
0.161265		3584		0.111		0.198742	3584		0.198742	0.2078		3584	0.2078
0.161259		3567		0.1107		0.125412	3567		0.125412	0.1043		3567	0.1043
0.160317		3548		0.1092		0.124849	3548		0.124849	0.1944		3548	0.1944
0.157774		3544		0.1085		0.173409	3544		0.173409	0.1609		3544	0.1609
0.15628		3540		0.1082		0.201929	3540		0.201929	0.2117		3540	0.2117
0.154042		3529		0.1075		0.206092	3529		0.206092	0.2004		3529	0.2004
0.151888		3519		0.1072		0.212959	3519		0.212959	0.178		3519	0.178
0.149984		3467		0.107		0.267044	3467		0.267044	0.1539		3467	0.1539
0.149579		3442		0.1068		0.171184	3442		0.171184	0.149		3442	0.149
0.149362		3425		0.1063		0.216188	3425		0.216188	0.2353		3425	0.2353
0.149009		3401		0.1061		0.160317	3401		0.160317	0.0857		3401	0.0857
0.147954		3336		0.106		0.139679	3336		0.139679	0.157		3336	0.157
0.146105		3309		0.1058		0.203426	3309		0.203426	0.1808		3309	0.1808
0.14465		3248		0.1053		0.169171	3248		0.169171	0.2667		3248	0.2667
0.141759		3239		0.1046		0.109967	3239		0.109967	0.1043		3239	0.1043
0.139679		3229		0.1043		0.146105	3229		0.146105	0.2238		3229	0.2238
0.139634		3211		0.1043		0.149984	3211		0.149984	0.1588		3211	0.1588
0.139066		3208		0.1042		0.17574	3208		0.17574	0.231		3208	0.231
0.138856		3191		0.103		0.049547	3191		0.049547	0.0999		3191	0.0999
0.135813		3179		0.1028		0.109202	3179		0.109202	0.0876		3179	0.0876
0.133572		3174		0.1025		0.070162	3174		0.070162	0.0684		3174	0.0684
0.127334		3147		0.1024		0.139634	3147		0.139634	0.171		3147	0.171
0.125412		3094		0.102		0.09059	3094		0.09059	0.1546		3094	0.1546
0.124849		2933		0.1004		0.181242	2933		0.181242	0.134		2933	0.134
0.122629		2887		0.0999		0.171927	2887		0.171927	0.1486		2887	0.1486
0.122234		2885		0.0996		0.220131	2885		0.220131	0.1892		2885	0.1892
0.122229		2867		0.0985		0.084151	2867		0.084151	0.1434		2867	0.1434
0.120458		2835		0.0976		0.190709	2835		0.190709	0.3027		2835	0.3027
0.115962		2808		0.0974		0.095815	2808		0.095815	0.1269		2808	0.1269
0.113029		2725		0.0965		0.194146	2725		0.194146	0.0996		2725	0.0996
0.109967		2694		0.0959		0.149362	2694		0.149362	0.1127		2694	0.1127
0.10988		2555		0.0953		0.071496	2555		0.071496	0.1448		2555	0.1448
0.109202		2544		0.0952		0.107097	2544		0.107097	0.1428		2544	0.1428
0.107097		2463		0.0942		0.092501	2463		0.092501	0.09		2463	0.09
0.103002		2393		0.0932		0.076508	2393		0.076508	0.1616		2393	0.1616
0.102204		2337		0.0928		0.147954	2337		0.147954	0.1042		2337	0.1042
0.101224		2322		0.0926		0.079793	2322		0.079793	0.1053		2322	0.1053
0.101187		2314		0.0925		0.086645	2314		0.086645	0.162		2314	0.162
0.096002		2303		0.0919		0.209583	2303		0.209583	0.1411		2303	0.1411
0.095815		2282		0.0908		0.188517	2282		0.188517	0.2565		2282	0.2565
0.092501		2250		0.0908		0.122234	2250		0.122234	0.1355		2250	0.1355
0.09059		2223		0.09		0.096002	2223		0.096002	0.1405		2223	0.1405
0.0905		2062		0.0876		0.081941	2062		0.081941	0.1472		2062	0.1472
0.086645		2035		0.0857		0.044565	2035		0.044565	0.1082		2035	0.1082
0.084151		2015		0.0844		0.122629	2015		0.122629	0.0952		2015	0.0952
0.081941		1957		0.0822		0.177863	1957		0.177863	0.2722		1957	0.2722
0.08039		1876		0.0821		0.162267	1876		0.162267	0.2827		1876	0.2827
0.079793		1876		0.0801		0.103002	1876		0.103002	0.1348		1876	0.1348
0.076508		1862		0.0792		0.0905	1862		0.0905	0.2329		1862	0.2329
0.071496		1851		0.0773		0.042898	1851		0.042898	0.0801		1851	0.0801
0.070162		1844		0.0762		0.050336	1844		0.050336	0.1025		1844	0.1025
0.063534		1697		0.0757		0.101224	1697		0.101224	0.2325		1697	0.2325
0.062117		1692		0.0753		0.062117	1692		0.062117	0.1122		1692	0.1122
0.051912		1656		0.0751		0.040908	1656		0.040908	0.1546		1656	0.1546
0.050336		1534		0.0748		0.14465	1534		0.14465	0.3626		1534	0.3626
0.049547		1448		0.0737		0.149009	1448		0.149009	0.0737		1448	0.0737
0.044565		1421		0.0733		0.063534	1421		0.063534	0.1786		1421	0.1786
0.042898		1355		0.0732		0.232156	1355		0.232156	0.1216		1355	0.1216
0.040908		1075		0.072		0.051912	1075		0.051912	0.1934		1075	0.1934
0.035869		895		0.0719		0.035869	895		0.035869	0.1533		895	0.1533
0.023648		644		0.0704		0.023648	644		0.023648	0.1177		644	0.1177
0.021625		608		0.0701		0.021159	608		0.021159	0.0844		608	0.0844
0.021159		563		0.0684		0.0122	563		0.0122	0.1808		563	0.1808
0.0122		384		0.0674		0.007275	384		0.007275	0.0748		384	0.0748
0.011462		204		0.0636		0.021625	204		0.021625	0.2095		204	0.2095
0.007275				0.0572		0.011462			0.011462	0.1241			0.1241

[truncated: 13 more sheets: Fig. S2A-E, Fig. S3A-F, Fig. S4A-I, Fig. S5A-G, Fig. S6A-C, Fig. S7A-F, Fig. S8A-C, Fig. S9A-C, Fig. S10, Fig. S11A-B, Fig. S12A-D, Fig. S13A-C, Fig. S14A-B]
